# Supplementary material for: Improved Reference Genome Annotation of Brassica rapa by Pacific Biosciences RNA Sequencing
Source: Front Plant Sci. 2022 Mar 17;13:841618. doi: 10.3389/fpls.2022.841618 (PMC8968949; doi:10.3389/fpls.2022.841618)
Supplement: Supplementary file 2 [file Table_2.XLSX]

## Sheet: Table S1
Table S1
Information of Iso-Seq data generated in this study
Library	Species	Tissue	Raw bases (GB)	Reads number	File name
Library I	Brassice rapa	seed, leaf (NV, V2, V4, V5, V7)	21.95	19186228	m54168_233151_035444
Library II	Brassice rapa	root, flower, petiole, leaf (NV, V1, V2, V3, V4, V5)	16.88	6646659	m54217_180801_081331

## Sheet: Table S2
Table S2
Data information collected from public databases
Tissue	Read Count	Study Accession	Sample Accession	Experiment Accession	Run Accession	Tax Id	Scientific Name	Web sit
Stem	35000199	PRJNA185152	SAMN01881962	SRX213893	SRR643628	3711	Brassica rapa	https://www.ebi.ac.uk/ena/browser/view/SRR643628
Silique	13049157	PRJNA185152	SAMN01881961	SRX213892	SRR643627	3711	Brassica rapa	https://www.ebi.ac.uk/ena/browser/view/SRR643627
Root	13760778	PRJNA185152	SAMN01881959	SRX213890	SRR643625	3711	Brassica rapa	https://www.ebi.ac.uk/ena/browser/view/SRS382943
Leaf	13655376	PRJNA185152	SAMN01881957	SRX213888	SRR643623	3711	Brassica rapa	https://www.ebi.ac.uk/ena/browser/view/SRR643623
Flower	13605807	PRJNA185152	SAMN01881956	SRX213887	SRR643622	3711	Brassica rapa	https://www.ebi.ac.uk/ena/browser/view/SRR643622
Root	35340314	PRJNA185152	SAMN01881960	SRX213891	SRR643626	3711	Brassica rapa	https://www.ebi.ac.uk/ena/browser/view/SRS382944
Callus	13155956	PRJNA185152	SAMN01881955	SRX213886	SRR643621	3711	Brassica rapa	https://www.ebi.ac.uk/ena/browser/view/SRS382939
Leaf	33740642	PRJNA185152	SAMN01881958	SRX213889	SRR643624	3711	Brassica rapa	https://www.ebi.ac.uk/ena/browser/view/SRR643624

## Sheet: Table S3
Table S3
Gene-specific primers used for RT-PCR
Type	Gene ID	Primer sequences (5'-3')
Split gene	BraA01g028230.3.1C,BraA01g028230.3.1C	AGCGACGATGAGAAAGACTCC	CAAGCCCGAATGATGAACGC
Split gene	BraA10g011450.3.1C,BraA10g011460.3.1C	TGTCAACGATGTTGAAGCGG	CGTTGCACTTTTTCCTCTGCAT
Split gene	BraA08g034330.3.1C,BraA08g034340.3.1C	GTTGATCTTGTGGCACGGCT	CCTGCGTAAGAGGACCACAAA
Exon skipping	BraA06g043400.3.1C	TCCAATGCTGTCTTCGGCTG	AGTTCTCCCCTTGAGGTTCC
Alternative 3’-acceptor	BraA01g027080.3.1C	GTTGACGCGGTGATCAGTGT	TGAGCCATACGAGACTGTGG
Intron retention	BraA03g054310.3.1C	CGCTACGATCTCACTGCCTG	ACTCGGTTGGCCTCTTTAGG
Alternative 5’-donor	BraA01g024780.3.1C	CAGCTTAGTGACCGTTGCCT	GGTCTTGCTCTATCCCCACG
BrSOC1.2	BraA04g032590.3.1C	CCCGTACAAGCTTCGTGGT	CAGCAAACCATTCCTTCGCTT
BrSOC1.3	BraA03g023940.3.1C	GAGGAGAGTGTGCGAGTCTT	AACTTCCGCATCACAAAGCAC

## Sheet: Table S4
Table S4
Statistics of the exon number of different gene types
Type	Gene ID	Exon number
single isoform gene	BraA01g000030.3.1C	2
single isoform gene	BraA01g000060.3.1C	3
single isoform gene	BraA01g000100.3.1C	3
single isoform gene	BraA01g000140.3.1C	3
single isoform gene	BraA01g000170.3.1C	1
single isoform gene	BraA01g000180.3.1C	2
single isoform gene	BraA01g000250.3.1C	5
single isoform gene	BraA01g000380.3.1C	3
single isoform gene	BraA01g000450.3.1C	3
single isoform gene	BraA01g000530.3.1C	2
single isoform gene	BraA01g000590.3.1C	4
single isoform gene	BraA01g000670.3.1C	1
single isoform gene	BraA01g000730.3.1C	2
single isoform gene	BraA01g000740.3.1C	4
single isoform gene	BraA01g000760.3.1C	2
single isoform gene	BraA01g000790.3.1C	6
single isoform gene	BraA01g000870.3.1C	8
single isoform gene	BraA01g000880.3.1C	2
single isoform gene	BraA01g000960.3.1C	2
single isoform gene	BraA01g000970.3.1C	1
single isoform gene	BraA01g001020.3.1C	3
single isoform gene	BraA01g001040.3.1C	4
single isoform gene	BraA01g001080.3.1C	11
single isoform gene	BraA01g001090.3.1C	1
single isoform gene	BraA01g001190.3.1C	4
single isoform gene	BraA01g001200.3.1C	5
single isoform gene	BraA01g001210.3.1C	7
single isoform gene	BraA01g001220.3.1C	4
single isoform gene	BraA01g001260.3.1C	1
single isoform gene	BraA01g001270.3.1C	4
single isoform gene	BraA01g001330.3.1C	4
single isoform gene	BraA01g001350.3.1C	6
single isoform gene	BraA01g001380.3.1C	2
single isoform gene	BraA01g001410.3.1C	5
single isoform gene	BraA01g001430.3.1C	4
single isoform gene	BraA01g001450.3.1C	2
single isoform gene	BraA01g001490.3.1C	2
single isoform gene	BraA01g001500.3.1C	3
single isoform gene	BraA01g001580.3.1C	1
single isoform gene	BraA01g001680.3.1C	1
single isoform gene	BraA01g001720.3.1C	2
single isoform gene	BraA01g001790.3.1C	5
single isoform gene	BraA01g001810.3.1C	1
single isoform gene	BraA01g001820.3.1C	5
single isoform gene	BraA01g001870.3.1C	5
single isoform gene	BraA01g001900.3.1C	6
single isoform gene	BraA01g001930.3.1C	2
single isoform gene	BraA01g001980.3.1C	3
single isoform gene	BraA01g002110.3.1C	4
single isoform gene	BraA01g002140.3.1C	4
single isoform gene	BraA01g002150.3.1C	5
single isoform gene	BraA01g002250.3.1C	1
single isoform gene	BraA01g002340.3.1C	9
single isoform gene	BraA01g002460.3.1C	3
single isoform gene	BraA01g002470.3.1C	6
single isoform gene	BraA01g002500.3.1C	5
single isoform gene	BraA01g002510.3.1C	1
single isoform gene	BraA01g002610.3.1C	8
single isoform gene	BraA01g002620.3.1C	3
single isoform gene	BraA01g002640.3.1C	2
single isoform gene	BraA01g002670.3.1C	6
single isoform gene	BraA01g002690.3.1C	5
single isoform gene	BraA01g002760.3.1C	5
single isoform gene	BraA01g002860.3.1C	5
single isoform gene	BraA01g002890.3.1C	3
single isoform gene	BraA01g002900.3.1C	1
single isoform gene	BraA01g002910.3.1C	5
single isoform gene	BraA01g002930.3.1C	3
single isoform gene	BraA01g002940.3.1C	1
single isoform gene	BraA01g003040.3.1C	4
single isoform gene	BraA01g003050.3.1C	1
single isoform gene	BraA01g003110.3.1C	3
single isoform gene	BraA01g003120.3.1C	6
single isoform gene	BraA01g003210.3.1C	5
single isoform gene	BraA01g003230.3.1C	3
single isoform gene	BraA01g003280.3.1C	2
single isoform gene	BraA01g003290.3.1C	2
single isoform gene	BraA01g003430.3.1C	1
single isoform gene	BraA01g003440.3.1C	4
single isoform gene	BraA01g003510.3.1C	1
single isoform gene	BraA01g003600.3.1C	7
single isoform gene	BraA01g003650.3.1C	3
single isoform gene	BraA01g003660.3.1C	2
single isoform gene	BraA01g003740.3.1C	7
single isoform gene	BraA01g003760.3.1C	6
single isoform gene	BraA01g003800.3.1C	5
single isoform gene	BraA01g003820.3.1C	6
single isoform gene	BraA01g003830.3.1C	2
single isoform gene	BraA01g003840.3.1C	4
single isoform gene	BraA01g003880.3.1C	6
single isoform gene	BraA01g003900.3.1C	2
single isoform gene	BraA01g003940.3.1C	4
single isoform gene	BraA01g003950.3.1C	8
single isoform gene	BraA01g003960.3.1C	2
single isoform gene	BraA01g004010.3.1C	5
single isoform gene	BraA01g004070.3.1C	4
single isoform gene	BraA01g004120.3.1C	5
single isoform gene	BraA01g004160.3.1C	2
single isoform gene	BraA01g004220.3.1C	21
single isoform gene	BraA01g004330.3.1C	4
single isoform gene	BraA01g004350.3.1C	4
single isoform gene	BraA01g004380.3.1C	10
single isoform gene	BraA01g004570.3.1C	5
single isoform gene	BraA01g004590.3.1C	7
single isoform gene	BraA01g004600.3.1C	10
single isoform gene	BraA01g004640.3.1C	5
single isoform gene	BraA01g004650.3.1C	5
single isoform gene	BraA01g004670.3.1C	4
single isoform gene	BraA01g004680.3.1C	3
single isoform gene	BraA01g004690.3.1C	2
single isoform gene	BraA01g004760.3.1C	5
single isoform gene	BraA01g004770.3.1C	8
single isoform gene	BraA01g004790.3.1C	5
single isoform gene	BraA01g004820.3.1C	5
single isoform gene	BraA01g004840.3.1C	1
single isoform gene	BraA01g004870.3.1C	6
single isoform gene	BraA01g004880.3.1C	6
single isoform gene	BraA01g004920.3.1C	3
single isoform gene	BraA01g004960.3.1C	8
single isoform gene	BraA01g005080.3.1C	4
single isoform gene	BraA01g005160.3.1C	1
single isoform gene	BraA01g005220.3.1C	2
single isoform gene	BraA01g005310.3.1C	11
single isoform gene	BraA01g005330.3.1C	4
single isoform gene	BraA01g005350.3.1C	2
single isoform gene	BraA01g005370.3.1C	12
single isoform gene	BraA01g005550.3.1C	4
single isoform gene	BraA01g005560.3.1C	23
single isoform gene	BraA01g005580.3.1C	4
single isoform gene	BraA01g005610.3.1C	1
single isoform gene	BraA01g005650.3.1C	1
single isoform gene	BraA01g005700.3.1C	2
single isoform gene	BraA01g005780.3.1C	5
single isoform gene	BraA01g005830.3.1C	10
single isoform gene	BraA01g005930.3.1C	1
single isoform gene	BraA01g006010.3.1C	14
single isoform gene	BraA01g006060.3.1C	1
single isoform gene	BraA01g006110.3.1C	3
single isoform gene	BraA01g006130.3.1C	7
single isoform gene	BraA01g006140.3.1C	8
single isoform gene	BraA01g006220.3.1C	6
single isoform gene	BraA01g006280.3.1C	2
single isoform gene	BraA01g006460.3.1C	4
single isoform gene	BraA01g006490.3.1C	4
single isoform gene	BraA01g006530.3.1C	2
single isoform gene	BraA01g006540.3.1C	1
single isoform gene	BraA01g006590.3.1C	26
single isoform gene	BraA01g006630.3.1C	2
single isoform gene	BraA01g006640.3.1C	3
single isoform gene	BraA01g006660.3.1C	4
single isoform gene	BraA01g006710.3.1C	5
single isoform gene	BraA01g006720.3.1C	7
single isoform gene	BraA01g006730.3.1C	2
single isoform gene	BraA01g006760.3.1C	5
single isoform gene	BraA01g006830.3.1C	7
single isoform gene	BraA01g006850.3.1C	4
single isoform gene	BraA01g006870.3.1C	1
single isoform gene	BraA01g006920.3.1C	4
single isoform gene	BraA01g006960.3.1C	2
single isoform gene	BraA01g007100.3.1C	2
single isoform gene	BraA01g007110.3.1C	2
single isoform gene	BraA01g007150.3.1C	4
single isoform gene	BraA01g007230.3.1C	1
single isoform gene	BraA01g007270.3.1C	2
single isoform gene	BraA01g007290.3.1C	1
single isoform gene	BraA01g007340.3.1C	3
single isoform gene	BraA01g007440.3.1C	4
single isoform gene	BraA01g007480.3.1C	4
single isoform gene	BraA01g007510.3.1C	12
single isoform gene	BraA01g007610.3.1C	5
single isoform gene	BraA01g007690.3.1C	6
single isoform gene	BraA01g007710.3.1C	6
single isoform gene	BraA01g007740.3.1C	1
single isoform gene	BraA01g007750.3.1C	13
single isoform gene	BraA01g007770.3.1C	2
single isoform gene	BraA01g007780.3.1C	7
single isoform gene	BraA01g007870.3.1C	1
single isoform gene	BraA01g007880.3.1C	1
single isoform gene	BraA01g007900.3.1C	2
single isoform gene	BraA01g007930.3.1C	6
single isoform gene	BraA01g008090.3.1C	3
single isoform gene	BraA01g008100.3.1C	2
single isoform gene	BraA01g008110.3.1C	3
single isoform gene	BraA01g008120.3.1C	8
single isoform gene	BraA01g008170.3.1C	4
single isoform gene	BraA01g008180.3.1C	3
single isoform gene	BraA01g008280.3.1C	6
single isoform gene	BraA01g008300.3.1C	1
single isoform gene	BraA01g008390.3.1C	1
single isoform gene	BraA01g008400.3.1C	1
single isoform gene	BraA01g008430.3.1C	3
single isoform gene	BraA01g008460.3.1C	5
single isoform gene	BraA01g008510.3.1C	4
single isoform gene	BraA01g008520.3.1C	5
single isoform gene	BraA01g008530.3.1C	8
single isoform gene	BraA01g008540.3.1C	8
single isoform gene	BraA01g008560.3.1C	2
single isoform gene	BraA01g008650.3.1C	3
single isoform gene	BraA01g008740.3.1C	2
single isoform gene	BraA01g008860.3.1C	3
single isoform gene	BraA01g008920.3.1C	2
single isoform gene	BraA01g008930.3.1C	8
single isoform gene	BraA01g008990.3.1C	5
single isoform gene	BraA01g009030.3.1C	9
single isoform gene	BraA01g009050.3.1C	7
single isoform gene	BraA01g009070.3.1C	3
single isoform gene	BraA01g009150.3.1C	4
single isoform gene	BraA01g009260.3.1C	2
single isoform gene	BraA01g009290.3.1C	3
single isoform gene	BraA01g009350.3.1C	1
single isoform gene	BraA01g009360.3.1C	2
single isoform gene	BraA01g009380.3.1C	4
single isoform gene	BraA01g009390.3.1C	1
single isoform gene	BraA01g009440.3.1C	4
single isoform gene	BraA01g009450.3.1C	9
single isoform gene	BraA01g009460.3.1C	9
single isoform gene	BraA01g009530.3.1C	2
single isoform gene	BraA01g009550.3.1C	3
single isoform gene	BraA01g009570.3.1C	2
single isoform gene	BraA01g009600.3.1C	3
single isoform gene	BraA01g009640.3.1C	5
single isoform gene	BraA01g009700.3.1C	4
single isoform gene	BraA01g009750.3.1C	1
single isoform gene	BraA01g009770.3.1C	2
single isoform gene	BraA01g009830.3.1C	8
single isoform gene	BraA01g009860.3.1C	15
single isoform gene	BraA01g009990.3.1C	5
single isoform gene	BraA01g010030.3.1C	1
single isoform gene	BraA01g010150.3.1C	2
single isoform gene	BraA01g010220.3.1C	2
single isoform gene	BraA01g010260.3.1C	3
single isoform gene	BraA01g010300.3.1C	5
single isoform gene	BraA01g010320.3.1C	12
single isoform gene	BraA01g010340.3.1C	7
single isoform gene	BraA01g010410.3.1C	2
single isoform gene	BraA01g010550.3.1C	7
single isoform gene	BraA01g010560.3.1C	8
single isoform gene	BraA01g010590.3.1C	3
single isoform gene	BraA01g010600.3.1C	5
single isoform gene	BraA01g010620.3.1C	5
single isoform gene	BraA01g010690.3.1C	3
single isoform gene	BraA01g010700.3.1C	2
single isoform gene	BraA01g010730.3.1C	8
single isoform gene	BraA01g010740.3.1C	6
single isoform gene	BraA01g010760.3.1C	1
single isoform gene	BraA01g010860.3.1C	1
single isoform gene	BraA01g010920.3.1C	2
single isoform gene	BraA01g010950.3.1C	3
single isoform gene	BraA01g010970.3.1C	1
single isoform gene	BraA01g011000.3.1C	11
single isoform gene	BraA01g011020.3.1C	1
single isoform gene	BraA01g011090.3.1C	7
single isoform gene	BraA01g011160.3.1C	1
single isoform gene	BraA01g011170.3.1C	11
single isoform gene	BraA01g011200.3.1C	2
single isoform gene	BraA01g011220.3.1C	3
single isoform gene	BraA01g011360.3.1C	9
single isoform gene	BraA01g011410.3.1C	7
single isoform gene	BraA01g011420.3.1C	1
single isoform gene	BraA01g011430.3.1C	1
single isoform gene	BraA01g011480.3.1C	2
single isoform gene	BraA01g011520.3.1C	6
single isoform gene	BraA01g011540.3.1C	4
single isoform gene	BraA01g011580.3.1C	10
single isoform gene	BraA01g011690.3.1C	7
single isoform gene	BraA01g011710.3.1C	7
single isoform gene	BraA01g011720.3.1C	3
single isoform gene	BraA01g011750.3.1C	1
single isoform gene	BraA01g011770.3.1C	7
single isoform gene	BraA01g011810.3.1C	1
single isoform gene	BraA01g011830.3.1C	6
single isoform gene	BraA01g011860.3.1C	3
single isoform gene	BraA01g011890.3.1C	4
single isoform gene	BraA01g011990.3.1C	5
single isoform gene	BraA01g012010.3.1C	12
single isoform gene	BraA01g012020.3.1C	3
single isoform gene	BraA01g012030.3.1C	2
single isoform gene	BraA01g012050.3.1C	4
single isoform gene	BraA01g012060.3.1C	2
single isoform gene	BraA01g012090.3.1C	14
single isoform gene	BraA01g012350.3.1C	11
single isoform gene	BraA01g012360.3.1C	11
single isoform gene	BraA01g012470.3.1C	1
single isoform gene	BraA01g012550.3.1C	1
single isoform gene	BraA01g012560.3.1C	5
single isoform gene	BraA01g012590.3.1C	6
single isoform gene	BraA01g012820.3.1C	2
single isoform gene	BraA01g012880.3.1C	4
single isoform gene	BraA01g012960.3.1C	5
single isoform gene	BraA01g012980.3.1C	2
single isoform gene	BraA01g012990.3.1C	8
single isoform gene	BraA01g013070.3.1C	1
single isoform gene	BraA01g013100.3.1C	2
single isoform gene	BraA01g013110.3.1C	1
single isoform gene	BraA01g013120.3.1C	7
single isoform gene	BraA01g013160.3.1C	2
single isoform gene	BraA01g013220.3.1C	3
single isoform gene	BraA01g013240.3.1C	3
single isoform gene	BraA01g013270.3.1C	9
single isoform gene	BraA01g013280.3.1C	7
single isoform gene	BraA01g013290.3.1C	5
single isoform gene	BraA01g013300.3.1C	6
single isoform gene	BraA01g013350.3.1C	1
single isoform gene	BraA01g013360.3.1C	2
single isoform gene	BraA01g013370.3.1C	4
single isoform gene	BraA01g013420.3.1C	7
single isoform gene	BraA01g013450.3.1C	5
single isoform gene	BraA01g013490.3.1C	2
single isoform gene	BraA01g013630.3.1C	5
single isoform gene	BraA01g013640.3.1C	3
single isoform gene	BraA01g013660.3.1C	4
single isoform gene	BraA01g013710.3.1C	3
single isoform gene	BraA01g013740.3.1C	5
single isoform gene	BraA01g013770.3.1C	4
single isoform gene	BraA01g013840.3.1C	7
single isoform gene	BraA01g013910.3.1C	5
single isoform gene	BraA01g014040.3.1C	3
single isoform gene	BraA01g014070.3.1C	8
single isoform gene	BraA01g014190.3.1C	2
single isoform gene	BraA01g014290.3.1C	2
single isoform gene	BraA01g014300.3.1C	3
single isoform gene	BraA01g014310.3.1C	6
single isoform gene	BraA01g014340.3.1C	3
single isoform gene	BraA01g014390.3.1C	3
single isoform gene	BraA01g014420.3.1C	3
single isoform gene	BraA01g014440.3.1C	3
single isoform gene	BraA01g014460.3.1C	6
single isoform gene	BraA01g014500.3.1C	1
single isoform gene	BraA01g014530.3.1C	1
single isoform gene	BraA01g014570.3.1C	1
single isoform gene	BraA01g014590.3.1C	17
single isoform gene	BraA01g014600.3.1C	12
single isoform gene	BraA01g014620.3.1C	5
single isoform gene	BraA01g014630.3.1C	3
single isoform gene	BraA01g014700.3.1C	2
single isoform gene	BraA01g014720.3.1C	2
single isoform gene	BraA01g014730.3.1C	3
single isoform gene	BraA01g014760.3.1C	4
single isoform gene	BraA01g014770.3.1C	2
single isoform gene	BraA01g014820.3.1C	9
single isoform gene	BraA01g014860.3.1C	1
single isoform gene	BraA01g014960.3.1C	1
single isoform gene	BraA01g015020.3.1C	1
single isoform gene	BraA01g015050.3.1C	6
single isoform gene	BraA01g015120.3.1C	33
single isoform gene	BraA01g015190.3.1C	2
single isoform gene	BraA01g015200.3.1C	16
single isoform gene	BraA01g015230.3.1C	13
single isoform gene	BraA01g015280.3.1C	5
single isoform gene	BraA01g015320.3.1C	2
single isoform gene	BraA01g015450.3.1C	7
single isoform gene	BraA01g015520.3.1C	10
single isoform gene	BraA01g015560.3.1C	4
single isoform gene	BraA01g015630.3.1C	3
single isoform gene	BraA01g015720.3.1C	10
single isoform gene	BraA01g015760.3.1C	2
single isoform gene	BraA01g015780.3.1C	3
single isoform gene	BraA01g015830.3.1C	2
single isoform gene	BraA01g015840.3.1C	2
single isoform gene	BraA01g016000.3.1C	4
single isoform gene	BraA01g016010.3.1C	5
single isoform gene	BraA01g016040.3.1C	3
single isoform gene	BraA01g016060.3.1C	3
single isoform gene	BraA01g016290.3.1C	9
single isoform gene	BraA01g016320.3.1C	7
single isoform gene	BraA01g016350.3.1C	2
single isoform gene	BraA01g016420.3.1C	1
single isoform gene	BraA01g016430.3.1C	1
single isoform gene	BraA01g016490.3.1C	3
single isoform gene	BraA01g016510.3.1C	2
single isoform gene	BraA01g016560.3.1C	8
single isoform gene	BraA01g016570.3.1C	9
single isoform gene	BraA01g016590.3.1C	13
single isoform gene	BraA01g016610.3.1C	12
single isoform gene	BraA01g016670.3.1C	33
single isoform gene	BraA01g016690.3.1C	33
single isoform gene	BraA01g016700.3.1C	3
single isoform gene	BraA01g016740.3.1C	1
single isoform gene	BraA01g016770.3.1C	5
single isoform gene	BraA01g016800.3.1C	2
single isoform gene	BraA01g016830.3.1C	3
single isoform gene	BraA01g016840.3.1C	4
single isoform gene	BraA01g016860.3.1C	6
single isoform gene	BraA01g016940.3.1C	2
single isoform gene	BraA01g016990.3.1C	2
single isoform gene	BraA01g017000.3.1C	8
single isoform gene	BraA01g017030.3.1C	9
single isoform gene	BraA01g017090.3.1C	2
single isoform gene	BraA01g017210.3.1C	4
single isoform gene	BraA01g017410.3.1C	6
single isoform gene	BraA01g017440.3.1C	5
single isoform gene	BraA01g017450.3.1C	3
single isoform gene	BraA01g017460.3.1C	2
single isoform gene	BraA01g017590.3.1C	1
single isoform gene	BraA01g017600.3.1C	9
single isoform gene	BraA01g017610.3.1C	10
single isoform gene	BraA01g017650.3.1C	1
single isoform gene	BraA01g017660.3.1C	7
single isoform gene	BraA01g017690.3.1C	5
single isoform gene	BraA01g017700.3.1C	12
single isoform gene	BraA01g017730.3.1C	4
single isoform gene	BraA01g017840.3.1C	2
single isoform gene	BraA01g017850.3.1C	2
single isoform gene	BraA01g017880.3.1C	3
single isoform gene	BraA01g017930.3.1C	3
single isoform gene	BraA01g017940.3.1C	2
single isoform gene	BraA01g017970.3.1C	2
single isoform gene	BraA01g018000.3.1C	3
single isoform gene	BraA01g018070.3.1C	3
single isoform gene	BraA01g018130.3.1C	7
single isoform gene	BraA01g018170.3.1C	4
single isoform gene	BraA01g018200.3.1C	9
single isoform gene	BraA01g018260.3.1C	7
single isoform gene	BraA01g018270.3.1C	1
single isoform gene	BraA01g018340.3.1C	6
single isoform gene	BraA01g018510.3.1C	2
single isoform gene	BraA01g018650.3.1C	10
single isoform gene	BraA01g018750.3.1C	2
single isoform gene	BraA01g018760.3.1C	4
single isoform gene	BraA01g018790.3.1C	2
single isoform gene	BraA01g018880.3.1C	1
single isoform gene	BraA01g018890.3.1C	4
single isoform gene	BraA01g018900.3.1C	1
single isoform gene	BraA01g018950.3.1C	1
single isoform gene	BraA01g019040.3.1C	8
single isoform gene	BraA01g019080.3.1C	4
single isoform gene	BraA01g019160.3.1C	8
single isoform gene	BraA01g019170.3.1C	6
single isoform gene	BraA01g019240.3.1C	2
single isoform gene	BraA01g019320.3.1C	2
single isoform gene	BraA01g019360.3.1C	3
single isoform gene	BraA01g019400.3.1C	13
single isoform gene	BraA01g019480.3.1C	9
single isoform gene	BraA01g019490.3.1C	1
single isoform gene	BraA01g019590.3.1C	2
single isoform gene	BraA01g019710.3.1C	4
single isoform gene	BraA01g019760.3.1C	3
single isoform gene	BraA01g019780.3.1C	1
single isoform gene	BraA01g019790.3.1C	3
single isoform gene	BraA01g019830.3.1C	9
single isoform gene	BraA01g019890.3.1C	1
single isoform gene	BraA01g020120.3.1C	2
single isoform gene	BraA01g020160.3.1C	2
single isoform gene	BraA01g020300.3.1C	2
single isoform gene	BraA01g020390.3.1C	4
single isoform gene	BraA01g020470.3.1C	2
single isoform gene	BraA01g020540.3.1C	1
single isoform gene	BraA01g020580.3.1C	5
single isoform gene	BraA01g020630.3.1C	3
single isoform gene	BraA01g020680.3.1C	2
single isoform gene	BraA01g020740.3.1C	1
single isoform gene	BraA01g020750.3.1C	1
single isoform gene	BraA01g020830.3.1C	9
single isoform gene	BraA01g020870.3.1C	1
single isoform gene	BraA01g020890.3.1C	7
single isoform gene	BraA01g021070.3.1C	3
single isoform gene	BraA01g021160.3.1C	18
single isoform gene	BraA01g021170.3.1C	4
single isoform gene	BraA01g021200.3.1C	1
single isoform gene	BraA01g021230.3.1C	5
single isoform gene	BraA01g021240.3.1C	1
single isoform gene	BraA01g021290.3.1C	2
single isoform gene	BraA01g021340.3.1C	1
single isoform gene	BraA01g021390.3.1C	7
single isoform gene	BraA01g021410.3.1C	1
single isoform gene	BraA01g021570.3.1C	3
single isoform gene	BraA01g021590.3.1C	1
single isoform gene	BraA01g021620.3.1C	4
single isoform gene	BraA01g021670.3.1C	1
single isoform gene	BraA01g021700.3.1C	2
single isoform gene	BraA01g021730.3.1C	3
single isoform gene	BraA01g021780.3.1C	9
single isoform gene	BraA01g021850.3.1C	8
single isoform gene	BraA01g021950.3.1C	8
single isoform gene	BraA01g021970.3.1C	3
single isoform gene	BraA01g021990.3.1C	5
single isoform gene	BraA01g022020.3.1C	2
single isoform gene	BraA01g022150.3.1C	7
single isoform gene	BraA01g022200.3.1C	9
single isoform gene	BraA01g022280.3.1C	2
single isoform gene	BraA01g022310.3.1C	9
single isoform gene	BraA01g022500.3.1C	2
single isoform gene	BraA01g022580.3.1C	3
single isoform gene	BraA01g022660.3.1C	4
single isoform gene	BraA01g022730.3.1C	4
single isoform gene	BraA01g022810.3.1C	1
single isoform gene	BraA01g022980.3.1C	5
single isoform gene	BraA01g023040.3.1C	3
single isoform gene	BraA01g023100.3.1C	37
single isoform gene	BraA01g023180.3.1C	1
single isoform gene	BraA01g023190.3.1C	1
single isoform gene	BraA01g023240.3.1C	2
single isoform gene	BraA01g023270.3.1C	1
single isoform gene	BraA01g023320.3.1C	3
single isoform gene	BraA01g023360.3.1C	3
single isoform gene	BraA01g023380.3.1C	1
single isoform gene	BraA01g023420.3.1C	2
single isoform gene	BraA01g023440.3.1C	5
single isoform gene	BraA01g023510.3.1C	1
single isoform gene	BraA01g023650.3.1C	4
single isoform gene	BraA01g023770.3.1C	10
single isoform gene	BraA01g023850.3.1C	2
single isoform gene	BraA01g023870.3.1C	1
single isoform gene	BraA01g023880.3.1C	3
single isoform gene	BraA01g024010.3.1C	4
single isoform gene	BraA01g024040.3.1C	6
single isoform gene	BraA01g024050.3.1C	2
single isoform gene	BraA01g024060.3.1C	6
single isoform gene	BraA01g024180.3.1C	1
single isoform gene	BraA01g024200.3.1C	2
single isoform gene	BraA01g024270.3.1C	1
single isoform gene	BraA01g024310.3.1C	5
single isoform gene	BraA01g024390.3.1C	2
single isoform gene	BraA01g024400.3.1C	9
single isoform gene	BraA01g024560.3.1C	5
single isoform gene	BraA01g024870.3.1C	5
single isoform gene	BraA01g024970.3.1C	5
single isoform gene	BraA01g024990.3.1C	4
single isoform gene	BraA01g025060.3.1C	4
single isoform gene	BraA01g025190.3.1C	1
single isoform gene	BraA01g025200.3.1C	1
single isoform gene	BraA01g025280.3.1C	2
single isoform gene	BraA01g025490.3.1C	4
single isoform gene	BraA01g025990.3.1C	2
single isoform gene	BraA01g026000.3.1C	4
single isoform gene	BraA01g026080.3.1C	3
single isoform gene	BraA01g026140.3.1C	1
single isoform gene	BraA01g026410.3.1C	7
single isoform gene	BraA01g026460.3.1C	1
single isoform gene	BraA01g026630.3.1C	3
single isoform gene	BraA01g026690.3.1C	2
single isoform gene	BraA01g026750.3.1C	4
single isoform gene	BraA01g026760.3.1C	2
single isoform gene	BraA01g027160.3.1C	3
single isoform gene	BraA01g027180.3.1C	1
single isoform gene	BraA01g027310.3.1C	4
single isoform gene	BraA01g027350.3.1C	4
single isoform gene	BraA01g027480.3.1C	3
single isoform gene	BraA01g027600.3.1C	1
single isoform gene	BraA01g027690.3.1C	1
single isoform gene	BraA01g027710.3.1C	7
single isoform gene	BraA01g027770.3.1C	9
single isoform gene	BraA01g027840.3.1C	3
single isoform gene	BraA01g028020.3.1C	2
single isoform gene	BraA01g028050.3.1C	2
single isoform gene	BraA01g028170.3.1C	5
single isoform gene	BraA01g028240.3.1C	2
single isoform gene	BraA01g028390.3.1C	8
single isoform gene	BraA01g028420.3.1C	3
single isoform gene	BraA01g028490.3.1C	7
single isoform gene	BraA01g028880.3.1C	2
single isoform gene	BraA01g028890.3.1C	5
single isoform gene	BraA01g028920.3.1C	3
single isoform gene	BraA01g028940.3.1C	2
single isoform gene	BraA01g028950.3.1C	6
single isoform gene	BraA01g028990.3.1C	8
single isoform gene	BraA01g029070.3.1C	11
single isoform gene	BraA01g029090.3.1C	24
single isoform gene	BraA01g029200.3.1C	13
single isoform gene	BraA01g029280.3.1C	2
single isoform gene	BraA01g029320.3.1C	7
single isoform gene	BraA01g029400.3.1C	1
single isoform gene	BraA01g029620.3.1C	6
single isoform gene	BraA01g029670.3.1C	4
single isoform gene	BraA01g029770.3.1C	4
single isoform gene	BraA01g029860.3.1C	2
single isoform gene	BraA01g029970.3.1C	2
single isoform gene	BraA01g030040.3.1C	2
single isoform gene	BraA01g030220.3.1C	4
single isoform gene	BraA01g030290.3.1C	17
single isoform gene	BraA01g030660.3.1C	11
single isoform gene	BraA01g030690.3.1C	12
single isoform gene	BraA01g030810.3.1C	1
single isoform gene	BraA01g030920.3.1C	16
single isoform gene	BraA01g031020.3.1C	1
single isoform gene	BraA01g031060.3.1C	5
single isoform gene	BraA01g031090.3.1C	1
single isoform gene	BraA01g031280.3.1C	15
single isoform gene	BraA01g031410.3.1C	3
single isoform gene	BraA01g031460.3.1C	3
single isoform gene	BraA01g031710.3.1C	5
single isoform gene	BraA01g031920.3.1C	3
single isoform gene	BraA01g031980.3.1C	1
single isoform gene	BraA01g032050.3.1C	4
single isoform gene	BraA01g032060.3.1C	3
single isoform gene	BraA01g032320.3.1C	1
single isoform gene	BraA01g032400.3.1C	9
single isoform gene	BraA01g032450.3.1C	1
single isoform gene	BraA01g032470.3.1C	7
single isoform gene	BraA01g032550.3.1C	1
single isoform gene	BraA01g032560.3.1C	4
single isoform gene	BraA01g032610.3.1C	1
single isoform gene	BraA01g032620.3.1C	2
single isoform gene	BraA01g032630.3.1C	1
single isoform gene	BraA01g032820.3.1C	4
single isoform gene	BraA01g032850.3.1C	5
single isoform gene	BraA01g033020.3.1C	1
single isoform gene	BraA01g033160.3.1C	4
single isoform gene	BraA01g033250.3.1C	2
single isoform gene	BraA01g033330.3.1C	2
single isoform gene	BraA01g033340.3.1C	5
single isoform gene	BraA01g033410.3.1C	14
single isoform gene	BraA01g033420.3.1C	6
single isoform gene	BraA01g033480.3.1C	1
single isoform gene	BraA01g033780.3.1C	13
single isoform gene	BraA01g033790.3.1C	2
single isoform gene	BraA01g033810.3.1C	2
single isoform gene	BraA01g033850.3.1C	7
single isoform gene	BraA01g033870.3.1C	3
single isoform gene	BraA01g033950.3.1C	6
single isoform gene	BraA01g034140.3.1C	2
single isoform gene	BraA01g034150.3.1C	10
single isoform gene	BraA01g034240.3.1C	7
single isoform gene	BraA01g034270.3.1C	3
single isoform gene	BraA01g034280.3.1C	8
single isoform gene	BraA01g034320.3.1C	5
single isoform gene	BraA01g034410.3.1C	1
single isoform gene	BraA01g034470.3.1C	6
single isoform gene	BraA01g034500.3.1C	8
single isoform gene	BraA01g034510.3.1C	2
single isoform gene	BraA01g034640.3.1C	3
single isoform gene	BraA01g034650.3.1C	12
single isoform gene	BraA01g034660.3.1C	5
single isoform gene	BraA01g034670.3.1C	5
single isoform gene	BraA01g034780.3.1C	1
single isoform gene	BraA01g034860.3.1C	20
single isoform gene	BraA01g034900.3.1C	5
single isoform gene	BraA01g034910.3.1C	1
single isoform gene	BraA01g034930.3.1C	11
single isoform gene	BraA01g035060.3.1C	1
single isoform gene	BraA01g035230.3.1C	1
single isoform gene	BraA01g035250.3.1C	4
single isoform gene	BraA01g035300.3.1C	2
single isoform gene	BraA01g035330.3.1C	9
single isoform gene	BraA01g035370.3.1C	2
single isoform gene	BraA01g035380.3.1C	15
single isoform gene	BraA01g035410.3.1C	5
single isoform gene	BraA01g035420.3.1C	2
single isoform gene	BraA01g035450.3.1C	2
single isoform gene	BraA01g035470.3.1C	1
single isoform gene	BraA01g035510.3.1C	3
single isoform gene	BraA01g035520.3.1C	6
single isoform gene	BraA01g035620.3.1C	3
single isoform gene	BraA01g035640.3.1C	2
single isoform gene	BraA01g035720.3.1C	16
single isoform gene	BraA01g035770.3.1C	3
single isoform gene	BraA01g035780.3.1C	4
single isoform gene	BraA01g035880.3.1C	8
single isoform gene	BraA01g035930.3.1C	5
single isoform gene	BraA01g036150.3.1C	9
single isoform gene	BraA01g036260.3.1C	2
single isoform gene	BraA01g036270.3.1C	26
single isoform gene	BraA01g036280.3.1C	7
single isoform gene	BraA01g036290.3.1C	5
single isoform gene	BraA01g036370.3.1C	2
single isoform gene	BraA01g036410.3.1C	2
single isoform gene	BraA01g036420.3.1C	1
single isoform gene	BraA01g036470.3.1C	4
single isoform gene	BraA01g036510.3.1C	1
single isoform gene	BraA01g036520.3.1C	2
single isoform gene	BraA01g036660.3.1C	11
single isoform gene	BraA01g036740.3.1C	3
single isoform gene	BraA01g036820.3.1C	5
single isoform gene	BraA01g036850.3.1C	3
single isoform gene	BraA01g036930.3.1C	3
single isoform gene	BraA01g036960.3.1C	4
single isoform gene	BraA01g036970.3.1C	3
single isoform gene	BraA01g037000.3.1C	4
single isoform gene	BraA01g037080.3.1C	1
single isoform gene	BraA01g037130.3.1C	13
single isoform gene	BraA01g037180.3.1C	1
single isoform gene	BraA01g037210.3.1C	2
single isoform gene	BraA01g037290.3.1C	3
single isoform gene	BraA01g037390.3.1C	8
single isoform gene	BraA01g037400.3.1C	2
single isoform gene	BraA01g037410.3.1C	2
single isoform gene	BraA01g037420.3.1C	6
single isoform gene	BraA01g037460.3.1C	3
single isoform gene	BraA01g037470.3.1C	6
single isoform gene	BraA01g037490.3.1C	3
single isoform gene	BraA01g037510.3.1C	3
single isoform gene	BraA01g037520.3.1C	2
single isoform gene	BraA01g037550.3.1C	3
single isoform gene	BraA01g037590.3.1C	7
single isoform gene	BraA01g037650.3.1C	7
single isoform gene	BraA01g037680.3.1C	3
single isoform gene	BraA01g037690.3.1C	1
single isoform gene	BraA01g037700.3.1C	7
single isoform gene	BraA01g037790.3.1C	2
single isoform gene	BraA01g037810.3.1C	3
single isoform gene	BraA01g037840.3.1C	2
single isoform gene	BraA01g037860.3.1C	2
single isoform gene	BraA01g037870.3.1C	1
single isoform gene	BraA01g037880.3.1C	4
single isoform gene	BraA01g037890.3.1C	6
single isoform gene	BraA01g037920.3.1C	2
single isoform gene	BraA01g037940.3.1C	5
single isoform gene	BraA01g037990.3.1C	1
single isoform gene	BraA01g038000.3.1C	6
single isoform gene	BraA01g038030.3.1C	1
single isoform gene	BraA01g038080.3.1C	5
single isoform gene	BraA01g038090.3.1C	3
single isoform gene	BraA01g038180.3.1C	7
single isoform gene	BraA01g038240.3.1C	1
single isoform gene	BraA01g038280.3.1C	1
single isoform gene	BraA01g038330.3.1C	1
single isoform gene	BraA01g038350.3.1C	3
single isoform gene	BraA01g038420.3.1C	5
single isoform gene	BraA01g038460.3.1C	3
single isoform gene	BraA01g038480.3.1C	11
single isoform gene	BraA01g038700.3.1C	1
single isoform gene	BraA01g038750.3.1C	6
single isoform gene	BraA01g038780.3.1C	6
single isoform gene	BraA01g038790.3.1C	1
single isoform gene	BraA01g038830.3.1C	2
single isoform gene	BraA01g038850.3.1C	1
single isoform gene	BraA01g038880.3.1C	9
single isoform gene	BraA01g038910.3.1C	6
single isoform gene	BraA01g039120.3.1C	2
single isoform gene	BraA01g039140.3.1C	16
single isoform gene	BraA01g039180.3.1C	9
single isoform gene	BraA01g039200.3.1C	7
single isoform gene	BraA01g039210.3.1C	17
single isoform gene	BraA01g039300.3.1C	20
single isoform gene	BraA01g039320.3.1C	4
single isoform gene	BraA01g039410.3.1C	5
single isoform gene	BraA01g039510.3.1C	2
single isoform gene	BraA01g039600.3.1C	2
single isoform gene	BraA01g039660.3.1C	1
single isoform gene	BraA01g039670.3.1C	4
single isoform gene	BraA01g039730.3.1C	2
single isoform gene	BraA01g039890.3.1C	2
single isoform gene	BraA01g040040.3.1C	1
single isoform gene	BraA01g040180.3.1C	4
single isoform gene	BraA01g040200.3.1C	4
single isoform gene	BraA01g040210.3.1C	3
single isoform gene	BraA01g040260.3.1C	1
single isoform gene	BraA01g040310.3.1C	8
single isoform gene	BraA01g040320.3.1C	1
single isoform gene	BraA01g040420.3.1C	3
single isoform gene	BraA01g040460.3.1C	2
single isoform gene	BraA01g040470.3.1C	3
single isoform gene	BraA01g040520.3.1C	2
single isoform gene	BraA01g040550.3.1C	5
single isoform gene	BraA01g040600.3.1C	1
single isoform gene	BraA01g040650.3.1C	11
single isoform gene	BraA01g040660.3.1C	1
single isoform gene	BraA01g040670.3.1C	5
single isoform gene	BraA01g040720.3.1C	2
single isoform gene	BraA01g040740.3.1C	6
single isoform gene	BraA01g040750.3.1C	5
single isoform gene	BraA01g040810.3.1C	2
single isoform gene	BraA01g040830.3.1C	2
single isoform gene	BraA01g040860.3.1C	1
single isoform gene	BraA01g040920.3.1C	1
single isoform gene	BraA01g041070.3.1C	3
single isoform gene	BraA01g041090.3.1C	5
single isoform gene	BraA01g041220.3.1C	6
single isoform gene	BraA01g041260.3.1C	1
single isoform gene	BraA01g041280.3.1C	4
single isoform gene	BraA01g041290.3.1C	5
single isoform gene	BraA01g041320.3.1C	3
single isoform gene	BraA01g041410.3.1C	4
single isoform gene	BraA01g041440.3.1C	4
single isoform gene	BraA01g041450.3.1C	7
single isoform gene	BraA01g041460.3.1C	4
single isoform gene	BraA01g041470.3.1C	12
single isoform gene	BraA01g041480.3.1C	3
single isoform gene	BraA01g041550.3.1C	10
single isoform gene	BraA01g041560.3.1C	1
single isoform gene	BraA01g041570.3.1C	4
single isoform gene	BraA01g041620.3.1C	2
single isoform gene	BraA01g041670.3.1C	2
single isoform gene	BraA01g041690.3.1C	3
single isoform gene	BraA01g041720.3.1C	4
single isoform gene	BraA01g041750.3.1C	1
single isoform gene	BraA01g041800.3.1C	1
single isoform gene	BraA01g041870.3.1C	5
single isoform gene	BraA01g041920.3.1C	2
single isoform gene	BraA01g041940.3.1C	3
single isoform gene	BraA01g042010.3.1C	11
single isoform gene	BraA01g042020.3.1C	2
single isoform gene	BraA01g042070.3.1C	7
single isoform gene	BraA01g042120.3.1C	5
single isoform gene	BraA01g042130.3.1C	5
single isoform gene	BraA01g042180.3.1C	1
single isoform gene	BraA01g042240.3.1C	4
single isoform gene	BraA01g042290.3.1C	3
single isoform gene	BraA01g042330.3.1C	7
single isoform gene	BraA01g042390.3.1C	2
single isoform gene	BraA01g042410.3.1C	2
single isoform gene	BraA01g042450.3.1C	1
single isoform gene	BraA01g042490.3.1C	3
single isoform gene	BraA01g042520.3.1C	6
single isoform gene	BraA01g042570.3.1C	4
single isoform gene	BraA01g042580.3.1C	7
single isoform gene	BraA01g042610.3.1C	5
single isoform gene	BraA01g042630.3.1C	2
single isoform gene	BraA01g042660.3.1C	2
single isoform gene	BraA01g042690.3.1C	4
single isoform gene	BraA01g042730.3.1C	2
single isoform gene	BraA01g042740.3.1C	4
single isoform gene	BraA01g042800.3.1C	4
single isoform gene	BraA01g042810.3.1C	3
single isoform gene	BraA01g042820.3.1C	2
single isoform gene	BraA01g042850.3.1C	9
single isoform gene	BraA01g042860.3.1C	3
single isoform gene	BraA01g042970.3.1C	1
single isoform gene	BraA01g042980.3.1C	13
single isoform gene	BraA01g043000.3.1C	8
single isoform gene	BraA01g043030.3.1C	2
single isoform gene	BraA01g043040.3.1C	2
single isoform gene	BraA01g043050.3.1C	4
single isoform gene	BraA01g043170.3.1C	2
single isoform gene	BraA01g043220.3.1C	3
single isoform gene	BraA01g043240.3.1C	6
single isoform gene	BraA01g043250.3.1C	2
single isoform gene	BraA01g043260.3.1C	18
single isoform gene	BraA01g043290.3.1C	2
single isoform gene	BraA01g043420.3.1C	8
single isoform gene	BraA01g043440.3.1C	2
single isoform gene	BraA01g043450.3.1C	2
single isoform gene	BraA01g043500.3.1C	3
single isoform gene	BraA01g043580.3.1C	3
single isoform gene	BraA01g043670.3.1C	1
single isoform gene	BraA01g043680.3.1C	18
single isoform gene	BraA01g043700.3.1C	2
single isoform gene	BraA01g043740.3.1C	16
single isoform gene	BraA01g043760.3.1C	5
single isoform gene	BraA01g043800.3.1C	1
single isoform gene	BraA01g043820.3.1C	2
single isoform gene	BraA01g043830.3.1C	8
single isoform gene	BraA01g043850.3.1C	9
single isoform gene	BraA01g043930.3.1C	12
single isoform gene	BraA01g043950.3.1C	2
single isoform gene	BraA01g043990.3.1C	3
single isoform gene	BraA01g044000.3.1C	2
single isoform gene	BraA01g044030.3.1C	11
single isoform gene	BraA01g044060.3.1C	1
single isoform gene	BraA01g044280.3.1C	4
single isoform gene	BraA01g044300.3.1C	4
single isoform gene	BraA01g044310.3.1C	10
single isoform gene	BraA01g044320.3.1C	11
single isoform gene	BraA01g044340.3.1C	5
single isoform gene	BraA01g044440.3.1C	1
single isoform gene	BraA01g044460.3.1C	4
single isoform gene	BraA01g044570.3.1C	2
single isoform gene	BraA01g044600.3.1C	24
single isoform gene	BraA01g044660.3.1C	2
single isoform gene	BraA01g044670.3.1C	6
single isoform gene	BraA01g044700.3.1C	2
single isoform gene	BraA01g044720.3.1C	4
single isoform gene	BraA01g044730.3.1C	6
single isoform gene	BraA01g044780.3.1C	3
single isoform gene	BraA01g044790.3.1C	7
single isoform gene	BraA01g044820.3.1C	7
single isoform gene	BraA01g044830.3.1C	1
single isoform gene	BraA01g044900.3.1C	10
single isoform gene	BraA01g044910.3.1C	1
single isoform gene	BraA01g044930.3.1C	11
single isoform gene	BraA01g044940.3.1C	4
single isoform gene	BraA01g044950.3.1C	2
single isoform gene	BraA01g044990.3.1C	3
single isoform gene	BraA01g045060.3.1C	1
single isoform gene	BraA01g045110.3.1C	3
single isoform gene	BraA01g045170.3.1C	6
single isoform gene	BraA01g045300.3.1C	2
single isoform gene	BraA01g045310.3.1C	1
single isoform gene	BraA01g045340.3.1C	1
single isoform gene	BraA01g045350.3.1C	1
single isoform gene	BraA01g045360.3.1C	12
single isoform gene	BraA01g045380.3.1C	4
single isoform gene	BraA01g045400.3.1C	4
single isoform gene	BraA01g045520.3.1C	8
single isoform gene	BraA01g045740.3.1C	4
single isoform gene	BraA01g045760.3.1C	3
single isoform gene	BraA01g045800.3.1C	1
single isoform gene	BraA01g045810.3.1C	3
single isoform gene	BraA01g045850.3.1C	6
single isoform gene	BraA01g045860.3.1C	6
single isoform gene	BraA01g045870.3.1C	4
single isoform gene	BraA01g045880.3.1C	4
single isoform gene	BraA02g000050.3.1C	1
single isoform gene	BraA02g000070.3.1C	4
single isoform gene	BraA02g000190.3.1C	2
single isoform gene	BraA02g000210.3.1C	15
single isoform gene	BraA02g000250.3.1C	1
single isoform gene	BraA02g000320.3.1C	5
single isoform gene	BraA02g000350.3.1C	6
single isoform gene	BraA02g000380.3.1C	3
single isoform gene	BraA02g000410.3.1C	6
single isoform gene	BraA02g000420.3.1C	4
single isoform gene	BraA02g000430.3.1C	4
single isoform gene	BraA02g000440.3.1C	8
single isoform gene	BraA02g000480.3.1C	3
single isoform gene	BraA02g000490.3.1C	6
single isoform gene	BraA02g000540.3.1C	2
single isoform gene	BraA02g000560.3.1C	1
single isoform gene	BraA02g000570.3.1C	2
single isoform gene	BraA02g000600.3.1C	4
single isoform gene	BraA02g000650.3.1C	5
single isoform gene	BraA02g000690.3.1C	2
single isoform gene	BraA02g000710.3.1C	3
single isoform gene	BraA02g000810.3.1C	3
single isoform gene	BraA02g000830.3.1C	6
single isoform gene	BraA02g000870.3.1C	3
single isoform gene	BraA02g000890.3.1C	1
single isoform gene	BraA02g000940.3.1C	10
single isoform gene	BraA02g000950.3.1C	3
single isoform gene	BraA02g001110.3.1C	2
single isoform gene	BraA02g001140.3.1C	1
single isoform gene	BraA02g001160.3.1C	1
single isoform gene	BraA02g001180.3.1C	4
single isoform gene	BraA02g001340.3.1C	1
single isoform gene	BraA02g001420.3.1C	1
single isoform gene	BraA02g001470.3.1C	8
single isoform gene	BraA02g001490.3.1C	10
single isoform gene	BraA02g001650.3.1C	6
single isoform gene	BraA02g001770.3.1C	1
single isoform gene	BraA02g001820.3.1C	3
single isoform gene	BraA02g001830.3.1C	6
single isoform gene	BraA02g001880.3.1C	7
single isoform gene	BraA02g001890.3.1C	17
single isoform gene	BraA02g001910.3.1C	5
single isoform gene	BraA02g001930.3.1C	7
single isoform gene	BraA02g001960.3.1C	4
single isoform gene	BraA02g001990.3.1C	7
single isoform gene	BraA02g002050.3.1C	3
single isoform gene	BraA02g002090.3.1C	2
single isoform gene	BraA02g002100.3.1C	23
single isoform gene	BraA02g002160.3.1C	7
single isoform gene	BraA02g002170.3.1C	1
single isoform gene	BraA02g002230.3.1C	1
single isoform gene	BraA02g002280.3.1C	4
single isoform gene	BraA02g002360.3.1C	5
single isoform gene	BraA02g002440.3.1C	8
single isoform gene	BraA02g002470.3.1C	2
single isoform gene	BraA02g002500.3.1C	7
single isoform gene	BraA02g002530.3.1C	9
single isoform gene	BraA02g002590.3.1C	3
single isoform gene	BraA02g002600.3.1C	2
single isoform gene	BraA02g002670.3.1C	5
single isoform gene	BraA02g002680.3.1C	7
single isoform gene	BraA02g002770.3.1C	7
single isoform gene	BraA02g002780.3.1C	9
single isoform gene	BraA02g002800.3.1C	2
single isoform gene	BraA02g002870.3.1C	9
single isoform gene	BraA02g002880.3.1C	13
single isoform gene	BraA02g002890.3.1C	1
single isoform gene	BraA02g002960.3.1C	3
single isoform gene	BraA02g003000.3.1C	1
single isoform gene	BraA02g003060.3.1C	2
single isoform gene	BraA02g003110.3.1C	6
single isoform gene	BraA02g003120.3.1C	3
single isoform gene	BraA02g003180.3.1C	2
single isoform gene	BraA02g003200.3.1C	2
single isoform gene	BraA02g003250.3.1C	19
single isoform gene	BraA02g003290.3.1C	6
single isoform gene	BraA02g003310.3.1C	3
single isoform gene	BraA02g003320.3.1C	15
single isoform gene	BraA02g003380.3.1C	7
single isoform gene	BraA02g003390.3.1C	5
single isoform gene	BraA02g003400.3.1C	4
single isoform gene	BraA02g003410.3.1C	10
single isoform gene	BraA02g003450.3.1C	3
single isoform gene	BraA02g003500.3.1C	1
single isoform gene	BraA02g003510.3.1C	10
single isoform gene	BraA02g003520.3.1C	10
single isoform gene	BraA02g003540.3.1C	4
single isoform gene	BraA02g003550.3.1C	7
single isoform gene	BraA02g003570.3.1C	2
single isoform gene	BraA02g003660.3.1C	8
single isoform gene	BraA02g003670.3.1C	9
single isoform gene	BraA02g003750.3.1C	2
single isoform gene	BraA02g003840.3.1C	2
single isoform gene	BraA02g003920.3.1C	6
single isoform gene	BraA02g003980.3.1C	3
single isoform gene	BraA02g003990.3.1C	4
single isoform gene	BraA02g004090.3.1C	5
single isoform gene	BraA02g004100.3.1C	3
single isoform gene	BraA02g004110.3.1C	3
single isoform gene	BraA02g004150.3.1C	2
single isoform gene	BraA02g004310.3.1C	9
single isoform gene	BraA02g004340.3.1C	7
single isoform gene	BraA02g004350.3.1C	9
single isoform gene	BraA02g004410.3.1C	2
single isoform gene	BraA02g004460.3.1C	3
single isoform gene	BraA02g004480.3.1C	2
single isoform gene	BraA02g004510.3.1C	2
single isoform gene	BraA02g004530.3.1C	2
single isoform gene	BraA02g004610.3.1C	7
single isoform gene	BraA02g004650.3.1C	2
single isoform gene	BraA02g004660.3.1C	8
single isoform gene	BraA02g004670.3.1C	1
single isoform gene	BraA02g004720.3.1C	18
single isoform gene	BraA02g004760.3.1C	4
single isoform gene	BraA02g004790.3.1C	3
single isoform gene	BraA02g004800.3.1C	2
single isoform gene	BraA02g004830.3.1C	3
single isoform gene	BraA02g004840.3.1C	4
single isoform gene	BraA02g004870.3.1C	2
single isoform gene	BraA02g004970.3.1C	4
single isoform gene	BraA02g005000.3.1C	7
single isoform gene	BraA02g005090.3.1C	18
single isoform gene	BraA02g005130.3.1C	6
single isoform gene	BraA02g005230.3.1C	1
single isoform gene	BraA02g005240.3.1C	2
single isoform gene	BraA02g005280.3.1C	1
single isoform gene	BraA02g005390.3.1C	1
single isoform gene	BraA02g005450.3.1C	11
single isoform gene	BraA02g005500.3.1C	2
single isoform gene	BraA02g005510.3.1C	3
single isoform gene	BraA02g005550.3.1C	6
single isoform gene	BraA02g005600.3.1C	6
single isoform gene	BraA02g005650.3.1C	10
single isoform gene	BraA02g005660.3.1C	3
single isoform gene	BraA02g005670.3.1C	2
single isoform gene	BraA02g005700.3.1C	10
single isoform gene	BraA02g005720.3.1C	5
single isoform gene	BraA02g005800.3.1C	9
single isoform gene	BraA02g005830.3.1C	4
single isoform gene	BraA02g005870.3.1C	10
single isoform gene	BraA02g005940.3.1C	5
single isoform gene	BraA02g005990.3.1C	3
single isoform gene	BraA02g006010.3.1C	2
single isoform gene	BraA02g006040.3.1C	3
single isoform gene	BraA02g006080.3.1C	2
single isoform gene	BraA02g006090.3.1C	4
single isoform gene	BraA02g006190.3.1C	1
single isoform gene	BraA02g006230.3.1C	3
single isoform gene	BraA02g006300.3.1C	4
single isoform gene	BraA02g006320.3.1C	2
single isoform gene	BraA02g006330.3.1C	2
single isoform gene	BraA02g006340.3.1C	1
single isoform gene	BraA02g006350.3.1C	1
single isoform gene	BraA02g006380.3.1C	2
single isoform gene	BraA02g006420.3.1C	2
single isoform gene	BraA02g006560.3.1C	7
single isoform gene	BraA02g006570.3.1C	3
single isoform gene	BraA02g006850.3.1C	2
single isoform gene	BraA02g006860.3.1C	5
single isoform gene	BraA02g006880.3.1C	9
single isoform gene	BraA02g006930.3.1C	7
single isoform gene	BraA02g007000.3.1C	6
single isoform gene	BraA02g007010.3.1C	6
single isoform gene	BraA02g007050.3.1C	3
single isoform gene	BraA02g007160.3.1C	1
single isoform gene	BraA02g007300.3.1C	5
single isoform gene	BraA02g007310.3.1C	9
single isoform gene	BraA02g007330.3.1C	2
single isoform gene	BraA02g007370.3.1C	8
single isoform gene	BraA02g007380.3.1C	2
single isoform gene	BraA02g007390.3.1C	9
single isoform gene	BraA02g007400.3.1C	3
single isoform gene	BraA02g007450.3.1C	1
single isoform gene	BraA02g007470.3.1C	1
single isoform gene	BraA02g007660.3.1C	4
single isoform gene	BraA02g007730.3.1C	8
single isoform gene	BraA02g007740.3.1C	5
single isoform gene	BraA02g007870.3.1C	1
single isoform gene	BraA02g007980.3.1C	9
single isoform gene	BraA02g008030.3.1C	3
single isoform gene	BraA02g008060.3.1C	2
single isoform gene	BraA02g008240.3.1C	7
single isoform gene	BraA02g008250.3.1C	7
single isoform gene	BraA02g008340.3.1C	5
single isoform gene	BraA02g008380.3.1C	12
single isoform gene	BraA02g008420.3.1C	2
single isoform gene	BraA02g008430.3.1C	10
single isoform gene	BraA02g008510.3.1C	6
single isoform gene	BraA02g008520.3.1C	5
single isoform gene	BraA02g008580.3.1C	2
single isoform gene	BraA02g008660.3.1C	1
single isoform gene	BraA02g008700.3.1C	1
single isoform gene	BraA02g008730.3.1C	2
single isoform gene	BraA02g008780.3.1C	4
single isoform gene	BraA02g008800.3.1C	4
single isoform gene	BraA02g008810.3.1C	3
single isoform gene	BraA02g008820.3.1C	3
single isoform gene	BraA02g008860.3.1C	2
single isoform gene	BraA02g008870.3.1C	7
single isoform gene	BraA02g008890.3.1C	3
single isoform gene	BraA02g009010.3.1C	4
single isoform gene	BraA02g009020.3.1C	5
single isoform gene	BraA02g009060.3.1C	6
single isoform gene	BraA02g009080.3.1C	1
single isoform gene	BraA02g009130.3.1C	2
single isoform gene	BraA02g009150.3.1C	1
single isoform gene	BraA02g009160.3.1C	1
single isoform gene	BraA02g009320.3.1C	5
single isoform gene	BraA02g009330.3.1C	9
single isoform gene	BraA02g009350.3.1C	2
single isoform gene	BraA02g009370.3.1C	10
single isoform gene	BraA02g009390.3.1C	4
single isoform gene	BraA02g009410.3.1C	3
single isoform gene	BraA02g009520.3.1C	6
single isoform gene	BraA02g009530.3.1C	6
single isoform gene	BraA02g009710.3.1C	8
single isoform gene	BraA02g009720.3.1C	2
single isoform gene	BraA02g009770.3.1C	4
single isoform gene	BraA02g009800.3.1C	1
single isoform gene	BraA02g009820.3.1C	2
single isoform gene	BraA02g009860.3.1C	12
single isoform gene	BraA02g009870.3.1C	10
single isoform gene	BraA02g009880.3.1C	4
single isoform gene	BraA02g009920.3.1C	4
single isoform gene	BraA02g009930.3.1C	2
single isoform gene	BraA02g010160.3.1C	4
single isoform gene	BraA02g010180.3.1C	9
single isoform gene	BraA02g010260.3.1C	9
single isoform gene	BraA02g010300.3.1C	7
single isoform gene	BraA02g010310.3.1C	4
single isoform gene	BraA02g010320.3.1C	11
single isoform gene	BraA02g010340.3.1C	3
single isoform gene	BraA02g010390.3.1C	4
single isoform gene	BraA02g010400.3.1C	10
single isoform gene	BraA02g010410.3.1C	8
single isoform gene	BraA02g010570.3.1C	2
single isoform gene	BraA02g010590.3.1C	8
single isoform gene	BraA02g010630.3.1C	1
single isoform gene	BraA02g010670.3.1C	13
single isoform gene	BraA02g010730.3.1C	3
single isoform gene	BraA02g010740.3.1C	2
single isoform gene	BraA02g010770.3.1C	8
single isoform gene	BraA02g010790.3.1C	1
single isoform gene	BraA02g010800.3.1C	2
single isoform gene	BraA02g010830.3.1C	4
single isoform gene	BraA02g010900.3.1C	1
single isoform gene	BraA02g010920.3.1C	1
single isoform gene	BraA02g011060.3.1C	3
single isoform gene	BraA02g011080.3.1C	5
single isoform gene	BraA02g011100.3.1C	2
single isoform gene	BraA02g011150.3.1C	2
single isoform gene	BraA02g011170.3.1C	3
single isoform gene	BraA02g011180.3.1C	5
single isoform gene	BraA02g011200.3.1C	1
single isoform gene	BraA02g011230.3.1C	2
single isoform gene	BraA02g011250.3.1C	6
single isoform gene	BraA02g011310.3.1C	5
single isoform gene	BraA02g011320.3.1C	2
single isoform gene	BraA02g011330.3.1C	4
single isoform gene	BraA02g011370.3.1C	2
single isoform gene	BraA02g011380.3.1C	3
single isoform gene	BraA02g011390.3.1C	6
single isoform gene	BraA02g011470.3.1C	3
single isoform gene	BraA02g011500.3.1C	2
single isoform gene	BraA02g011580.3.1C	4
single isoform gene	BraA02g011600.3.1C	3
single isoform gene	BraA02g011610.3.1C	11
single isoform gene	BraA02g011670.3.1C	8
single isoform gene	BraA02g011780.3.1C	7
single isoform gene	BraA02g011800.3.1C	2
single isoform gene	BraA02g011940.3.1C	7
single isoform gene	BraA02g011970.3.1C	17
single isoform gene	BraA02g012030.3.1C	6
single isoform gene	BraA02g012070.3.1C	6
single isoform gene	BraA02g012100.3.1C	8
single isoform gene	BraA02g012110.3.1C	2
single isoform gene	BraA02g012180.3.1C	4
single isoform gene	BraA02g012200.3.1C	10
single isoform gene	BraA02g012320.3.1C	6
single isoform gene	BraA02g012410.3.1C	2
single isoform gene	BraA02g012500.3.1C	3
single isoform gene	BraA02g012510.3.1C	1
single isoform gene	BraA02g012580.3.1C	1
single isoform gene	BraA02g012600.3.1C	3
single isoform gene	BraA02g012640.3.1C	21
single isoform gene	BraA02g012730.3.1C	5
single isoform gene	BraA02g012780.3.1C	2
single isoform gene	BraA02g012830.3.1C	6
single isoform gene	BraA02g012860.3.1C	2
single isoform gene	BraA02g012870.3.1C	3
single isoform gene	BraA02g012900.3.1C	11
single isoform gene	BraA02g012920.3.1C	3
single isoform gene	BraA02g012950.3.1C	9
single isoform gene	BraA02g012970.3.1C	10
single isoform gene	BraA02g013380.3.1C	1
single isoform gene	BraA02g013410.3.1C	1
single isoform gene	BraA02g013470.3.1C	2
single isoform gene	BraA02g013640.3.1C	8
single isoform gene	BraA02g013660.3.1C	3
single isoform gene	BraA02g013680.3.1C	2
single isoform gene	BraA02g013740.3.1C	1
single isoform gene	BraA02g013800.3.1C	2
single isoform gene	BraA02g013850.3.1C	6
single isoform gene	BraA02g013930.3.1C	4
single isoform gene	BraA02g014060.3.1C	3
single isoform gene	BraA02g014080.3.1C	1
single isoform gene	BraA02g014090.3.1C	2
single isoform gene	BraA02g014170.3.1C	4
single isoform gene	BraA02g014210.3.1C	2
single isoform gene	BraA02g014310.3.1C	8
single isoform gene	BraA02g014320.3.1C	2
single isoform gene	BraA02g014350.3.1C	1
single isoform gene	BraA02g014370.3.1C	7
single isoform gene	BraA02g014390.3.1C	9
single isoform gene	BraA02g014540.3.1C	3
single isoform gene	BraA02g014620.3.1C	1
single isoform gene	BraA02g014660.3.1C	14
single isoform gene	BraA02g014720.3.1C	1
single isoform gene	BraA02g014770.3.1C	2
single isoform gene	BraA02g014800.3.1C	3
single isoform gene	BraA02g014890.3.1C	6
single isoform gene	BraA02g014950.3.1C	4
single isoform gene	BraA02g014980.3.1C	2
single isoform gene	BraA02g015080.3.1C	3
single isoform gene	BraA02g015100.3.1C	6
single isoform gene	BraA02g015120.3.1C	2
single isoform gene	BraA02g015240.3.1C	4
single isoform gene	BraA02g015360.3.1C	1
single isoform gene	BraA02g015380.3.1C	2
single isoform gene	BraA02g015600.3.1C	1
single isoform gene	BraA02g015630.3.1C	8
single isoform gene	BraA02g015660.3.1C	1
single isoform gene	BraA02g015700.3.1C	10
single isoform gene	BraA02g015710.3.1C	4
single isoform gene	BraA02g015740.3.1C	11
single isoform gene	BraA02g015840.3.1C	1
single isoform gene	BraA02g015940.3.1C	3
single isoform gene	BraA02g015960.3.1C	3
single isoform gene	BraA02g016030.3.1C	2
single isoform gene	BraA02g016120.3.1C	1
single isoform gene	BraA02g016190.3.1C	11
single isoform gene	BraA02g016220.3.1C	5
single isoform gene	BraA02g016320.3.1C	6
single isoform gene	BraA02g016350.3.1C	1
single isoform gene	BraA02g016390.3.1C	2
single isoform gene	BraA02g016400.3.1C	2
single isoform gene	BraA02g016490.3.1C	2
single isoform gene	BraA02g016550.3.1C	1
single isoform gene	BraA02g016640.3.1C	1
single isoform gene	BraA02g016680.3.1C	2
single isoform gene	BraA02g016790.3.1C	5
single isoform gene	BraA02g016800.3.1C	12
single isoform gene	BraA02g016850.3.1C	11
single isoform gene	BraA02g016890.3.1C	11
single isoform gene	BraA02g016910.3.1C	2
single isoform gene	BraA02g016930.3.1C	2
single isoform gene	BraA02g016940.3.1C	2
single isoform gene	BraA02g016950.3.1C	10
single isoform gene	BraA02g016960.3.1C	2
single isoform gene	BraA02g017070.3.1C	1
single isoform gene	BraA02g017080.3.1C	1
single isoform gene	BraA02g017150.3.1C	4
single isoform gene	BraA02g017230.3.1C	3
single isoform gene	BraA02g017250.3.1C	2
single isoform gene	BraA02g017280.3.1C	1
single isoform gene	BraA02g017330.3.1C	3
single isoform gene	BraA02g017380.3.1C	1
single isoform gene	BraA02g017540.3.1C	5
single isoform gene	BraA02g017680.3.1C	1
single isoform gene	BraA02g017750.3.1C	4
single isoform gene	BraA02g017800.3.1C	3
single isoform gene	BraA02g017870.3.1C	6
single isoform gene	BraA02g017900.3.1C	8
single isoform gene	BraA02g017920.3.1C	7
single isoform gene	BraA02g018010.3.1C	1
single isoform gene	BraA02g018020.3.1C	3
single isoform gene	BraA02g018060.3.1C	3
single isoform gene	BraA02g018100.3.1C	3
single isoform gene	BraA02g018150.3.1C	5
single isoform gene	BraA02g018230.3.1C	1
single isoform gene	BraA02g018330.3.1C	16
single isoform gene	BraA02g018440.3.1C	5
single isoform gene	BraA02g018540.3.1C	3
single isoform gene	BraA02g018610.3.1C	5
single isoform gene	BraA02g018700.3.1C	8
single isoform gene	BraA02g018720.3.1C	2
single isoform gene	BraA02g019000.3.1C	3
single isoform gene	BraA02g019030.3.1C	2
single isoform gene	BraA02g019220.3.1C	2
single isoform gene	BraA02g019370.3.1C	2
single isoform gene	BraA02g019400.3.1C	6
single isoform gene	BraA02g019420.3.1C	15
single isoform gene	BraA02g019470.3.1C	3
single isoform gene	BraA02g019530.3.1C	5
single isoform gene	BraA02g019580.3.1C	2
single isoform gene	BraA02g019630.3.1C	4
single isoform gene	BraA02g019640.3.1C	8
single isoform gene	BraA02g019650.3.1C	2
single isoform gene	BraA02g019670.3.1C	4
single isoform gene	BraA02g019690.3.1C	3
single isoform gene	BraA02g019740.3.1C	8
single isoform gene	BraA02g019770.3.1C	1
single isoform gene	BraA02g019780.3.1C	6
single isoform gene	BraA02g019790.3.1C	4
single isoform gene	BraA02g019810.3.1C	2
single isoform gene	BraA02g019840.3.1C	2
single isoform gene	BraA02g019860.3.1C	4
single isoform gene	BraA02g019870.3.1C	1
single isoform gene	BraA02g019920.3.1C	4
single isoform gene	BraA02g019960.3.1C	2
single isoform gene	BraA02g019970.3.1C	2
single isoform gene	BraA02g020180.3.1C	5
single isoform gene	BraA02g020290.3.1C	2
single isoform gene	BraA02g020310.3.1C	8
single isoform gene	BraA02g020340.3.1C	2
single isoform gene	BraA02g020360.3.1C	5
single isoform gene	BraA02g020370.3.1C	5
single isoform gene	BraA02g020460.3.1C	1
single isoform gene	BraA02g020480.3.1C	9
single isoform gene	BraA02g020510.3.1C	2
single isoform gene	BraA02g020540.3.1C	3
single isoform gene	BraA02g020610.3.1C	10
single isoform gene	BraA02g020650.3.1C	2
single isoform gene	BraA02g020680.3.1C	2
single isoform gene	BraA02g020700.3.1C	2
single isoform gene	BraA02g020710.3.1C	2
single isoform gene	BraA02g020780.3.1C	3
single isoform gene	BraA02g020790.3.1C	1
single isoform gene	BraA02g020800.3.1C	4
single isoform gene	BraA02g020810.3.1C	1
single isoform gene	BraA02g020840.3.1C	2
single isoform gene	BraA02g020850.3.1C	7
single isoform gene	BraA02g020880.3.1C	1
single isoform gene	BraA02g020940.3.1C	7
single isoform gene	BraA02g021010.3.1C	3
single isoform gene	BraA02g021040.3.1C	5
single isoform gene	BraA02g021050.3.1C	6
single isoform gene	BraA02g021180.3.1C	3
single isoform gene	BraA02g021260.3.1C	3
single isoform gene	BraA02g021270.3.1C	4
single isoform gene	BraA02g021310.3.1C	2
single isoform gene	BraA02g021320.3.1C	2
single isoform gene	BraA02g021330.3.1C	4
single isoform gene	BraA02g021340.3.1C	6
single isoform gene	BraA02g021350.3.1C	2
single isoform gene	BraA02g021370.3.1C	1
single isoform gene	BraA02g021440.3.1C	4
single isoform gene	BraA02g021510.3.1C	2
single isoform gene	BraA02g021550.3.1C	1
single isoform gene	BraA02g021620.3.1C	1
single isoform gene	BraA02g021740.3.1C	4
single isoform gene	BraA02g021780.3.1C	1
single isoform gene	BraA02g021850.3.1C	1
single isoform gene	BraA02g021910.3.1C	2
single isoform gene	BraA02g021970.3.1C	2
single isoform gene	BraA02g022010.3.1C	1
single isoform gene	BraA02g022130.3.1C	4
single isoform gene	BraA02g022150.3.1C	4
single isoform gene	BraA02g022210.3.1C	6
single isoform gene	BraA02g022390.3.1C	2
single isoform gene	BraA02g022450.3.1C	2
single isoform gene	BraA02g022460.3.1C	2
single isoform gene	BraA02g022500.3.1C	6
single isoform gene	BraA02g022740.3.1C	4
single isoform gene	BraA02g022790.3.1C	1
single isoform gene	BraA02g022860.3.1C	2
single isoform gene	BraA02g022910.3.1C	4
single isoform gene	BraA02g022960.3.1C	2
single isoform gene	BraA02g023060.3.1C	5
single isoform gene	BraA02g023080.3.1C	1
single isoform gene	BraA02g023130.3.1C	8
single isoform gene	BraA02g023200.3.1C	5
single isoform gene	BraA02g023300.3.1C	1
single isoform gene	BraA02g023340.3.1C	5
single isoform gene	BraA02g023400.3.1C	2
single isoform gene	BraA02g023440.3.1C	1
single isoform gene	BraA02g023480.3.1C	4
single isoform gene	BraA02g023520.3.1C	3
single isoform gene	BraA02g023610.3.1C	4
single isoform gene	BraA02g023640.3.1C	6
single isoform gene	BraA02g023670.3.1C	5
single isoform gene	BraA02g023690.3.1C	3
single isoform gene	BraA02g023700.3.1C	2
single isoform gene	BraA02g023740.3.1C	1
single isoform gene	BraA02g023840.3.1C	1
single isoform gene	BraA02g023860.3.1C	4
single isoform gene	BraA02g023900.3.1C	11
single isoform gene	BraA02g024030.3.1C	8
single isoform gene	BraA02g024150.3.1C	9
single isoform gene	BraA02g024180.3.1C	1
single isoform gene	BraA02g024230.3.1C	4
single isoform gene	BraA02g024240.3.1C	6
single isoform gene	BraA02g024290.3.1C	2
single isoform gene	BraA02g024330.3.1C	3
single isoform gene	BraA02g024550.3.1C	2
single isoform gene	BraA02g024600.3.1C	14
single isoform gene	BraA02g024610.3.1C	4
single isoform gene	BraA02g024620.3.1C	1
single isoform gene	BraA02g024670.3.1C	3
single isoform gene	BraA02g024680.3.1C	8
single isoform gene	BraA02g024690.3.1C	10
single isoform gene	BraA02g024700.3.1C	6
single isoform gene	BraA02g024810.3.1C	4
single isoform gene	BraA02g024830.3.1C	3
single isoform gene	BraA02g024900.3.1C	7
single isoform gene	BraA02g024960.3.1C	3
single isoform gene	BraA02g024970.3.1C	5
single isoform gene	BraA02g025000.3.1C	1
single isoform gene	BraA02g025050.3.1C	11
single isoform gene	BraA02g025070.3.1C	2
single isoform gene	BraA02g025090.3.1C	7
single isoform gene	BraA02g025150.3.1C	2
single isoform gene	BraA02g025160.3.1C	3
single isoform gene	BraA02g025170.3.1C	3
single isoform gene	BraA02g025190.3.1C	5
single isoform gene	BraA02g025210.3.1C	2
single isoform gene	BraA02g025270.3.1C	1
single isoform gene	BraA02g025310.3.1C	1
single isoform gene	BraA02g025350.3.1C	1
single isoform gene	BraA02g025450.3.1C	3
single isoform gene	BraA02g025510.3.1C	2
single isoform gene	BraA02g025530.3.1C	3
single isoform gene	BraA02g025570.3.1C	8
single isoform gene	BraA02g025690.3.1C	11
single isoform gene	BraA02g025710.3.1C	12
single isoform gene	BraA02g025860.3.1C	14
single isoform gene	BraA02g025970.3.1C	2
single isoform gene	BraA02g025980.3.1C	6
single isoform gene	BraA02g026010.3.1C	3
single isoform gene	BraA02g026030.3.1C	13
single isoform gene	BraA02g026060.3.1C	1
single isoform gene	BraA02g026180.3.1C	4
single isoform gene	BraA02g026230.3.1C	3
single isoform gene	BraA02g026250.3.1C	4
single isoform gene	BraA02g026280.3.1C	4
single isoform gene	BraA02g026290.3.1C	1
single isoform gene	BraA02g026370.3.1C	11
single isoform gene	BraA02g026590.3.1C	9
single isoform gene	BraA02g026620.3.1C	3
single isoform gene	BraA02g026660.3.1C	1
single isoform gene	BraA02g026700.3.1C	9
single isoform gene	BraA02g026720.3.1C	7
single isoform gene	BraA02g026760.3.1C	1
single isoform gene	BraA02g026900.3.1C	2
single isoform gene	BraA02g026940.3.1C	3
single isoform gene	BraA02g027180.3.1C	2
single isoform gene	BraA02g027390.3.1C	5
single isoform gene	BraA02g027490.3.1C	1
single isoform gene	BraA02g027500.3.1C	1
single isoform gene	BraA02g027720.3.1C	2
single isoform gene	BraA02g027760.3.1C	1
single isoform gene	BraA02g027770.3.1C	2
single isoform gene	BraA02g027780.3.1C	16
single isoform gene	BraA02g027980.3.1C	3
single isoform gene	BraA02g028090.3.1C	2
single isoform gene	BraA02g028110.3.1C	3
single isoform gene	BraA02g028170.3.1C	6
single isoform gene	BraA02g028210.3.1C	3
single isoform gene	BraA02g028280.3.1C	2
single isoform gene	BraA02g028460.3.1C	15
single isoform gene	BraA02g028580.3.1C	4
single isoform gene	BraA02g028680.3.1C	2
single isoform gene	BraA02g028850.3.1C	1
single isoform gene	BraA02g029070.3.1C	1
single isoform gene	BraA02g029100.3.1C	12
single isoform gene	BraA02g029230.3.1C	3
single isoform gene	BraA02g029480.3.1C	1
single isoform gene	BraA02g029490.3.1C	8
single isoform gene	BraA02g029500.3.1C	5
single isoform gene	BraA02g029530.3.1C	3
single isoform gene	BraA02g029540.3.1C	20
single isoform gene	BraA02g029620.3.1C	5
single isoform gene	BraA02g029740.3.1C	2
single isoform gene	BraA02g029790.3.1C	4
single isoform gene	BraA02g029870.3.1C	8
single isoform gene	BraA02g029880.3.1C	3
single isoform gene	BraA02g030340.3.1C	2
single isoform gene	BraA02g030450.3.1C	2
single isoform gene	BraA02g030550.3.1C	7
single isoform gene	BraA02g030790.3.1C	1
single isoform gene	BraA02g030820.3.1C	2
single isoform gene	BraA02g031100.3.1C	2
single isoform gene	BraA02g031190.3.1C	1
single isoform gene	BraA02g031510.3.1C	12
single isoform gene	BraA02g031610.3.1C	3
single isoform gene	BraA02g031690.3.1C	7
single isoform gene	BraA02g031810.3.1C	2
single isoform gene	BraA02g031860.3.1C	2
single isoform gene	BraA02g031910.3.1C	12
single isoform gene	BraA02g031990.3.1C	2
single isoform gene	BraA02g032020.3.1C	3
single isoform gene	BraA02g032080.3.1C	8
single isoform gene	BraA02g032100.3.1C	2
single isoform gene	BraA02g032450.3.1C	3
single isoform gene	BraA02g032460.3.1C	2
single isoform gene	BraA02g032570.3.1C	2
single isoform gene	BraA02g032930.3.1C	2
single isoform gene	BraA02g032940.3.1C	3
single isoform gene	BraA02g033010.3.1C	9
single isoform gene	BraA02g033060.3.1C	1
single isoform gene	BraA02g033070.3.1C	2
single isoform gene	BraA02g033080.3.1C	1
single isoform gene	BraA02g033140.3.1C	4
single isoform gene	BraA02g033150.3.1C	2
single isoform gene	BraA02g033200.3.1C	5
single isoform gene	BraA02g033250.3.1C	1
single isoform gene	BraA02g033330.3.1C	4
single isoform gene	BraA02g033760.3.1C	3
single isoform gene	BraA02g033830.3.1C	8
single isoform gene	BraA02g033900.3.1C	5
single isoform gene	BraA02g033930.3.1C	13
single isoform gene	BraA02g034030.3.1C	2
single isoform gene	BraA02g034070.3.1C	1
single isoform gene	BraA02g034290.3.1C	1
single isoform gene	BraA02g034490.3.1C	1
single isoform gene	BraA02g034530.3.1C	2
single isoform gene	BraA02g034550.3.1C	3
single isoform gene	BraA02g034590.3.1C	7
single isoform gene	BraA02g034660.3.1C	3
single isoform gene	BraA02g034700.3.1C	8
single isoform gene	BraA02g034740.3.1C	3
single isoform gene	BraA02g034760.3.1C	7
single isoform gene	BraA02g034770.3.1C	1
single isoform gene	BraA02g034800.3.1C	8
single isoform gene	BraA02g034820.3.1C	1
single isoform gene	BraA02g035080.3.1C	2
single isoform gene	BraA02g035090.3.1C	1
single isoform gene	BraA02g035110.3.1C	5
single isoform gene	BraA02g035130.3.1C	3
single isoform gene	BraA02g035180.3.1C	4
single isoform gene	BraA02g035190.3.1C	1
single isoform gene	BraA02g035240.3.1C	2
single isoform gene	BraA02g035430.3.1C	3
single isoform gene	BraA02g035450.3.1C	4
single isoform gene	BraA02g035540.3.1C	6
single isoform gene	BraA02g035580.3.1C	4
single isoform gene	BraA02g035610.3.1C	4
single isoform gene	BraA02g035820.3.1C	9
single isoform gene	BraA02g035830.3.1C	1
single isoform gene	BraA02g036070.3.1C	8
single isoform gene	BraA02g036160.3.1C	4
single isoform gene	BraA02g036310.3.1C	3
single isoform gene	BraA02g036330.3.1C	3
single isoform gene	BraA02g036350.3.1C	6
single isoform gene	BraA02g036380.3.1C	3
single isoform gene	BraA02g036480.3.1C	2
single isoform gene	BraA02g036600.3.1C	2
single isoform gene	BraA02g036680.3.1C	11
single isoform gene	BraA02g036710.3.1C	2
single isoform gene	BraA02g036760.3.1C	8
single isoform gene	BraA02g036800.3.1C	4
single isoform gene	BraA02g036860.3.1C	2
single isoform gene	BraA02g036910.3.1C	1
single isoform gene	BraA02g036930.3.1C	4
single isoform gene	BraA02g036940.3.1C	3
single isoform gene	BraA02g037160.3.1C	1
single isoform gene	BraA02g037170.3.1C	1
single isoform gene	BraA02g037230.3.1C	2
single isoform gene	BraA02g037290.3.1C	1
single isoform gene	BraA02g037380.3.1C	1
single isoform gene	BraA02g037440.3.1C	6
single isoform gene	BraA02g037470.3.1C	4
single isoform gene	BraA02g037590.3.1C	6
single isoform gene	BraA02g037600.3.1C	1
single isoform gene	BraA02g037650.3.1C	1
single isoform gene	BraA02g037680.3.1C	5
single isoform gene	BraA02g037710.3.1C	2
single isoform gene	BraA02g037810.3.1C	1
single isoform gene	BraA02g037920.3.1C	3
single isoform gene	BraA02g037930.3.1C	1
single isoform gene	BraA02g037950.3.1C	2
single isoform gene	BraA02g037980.3.1C	2
single isoform gene	BraA02g038010.3.1C	9
single isoform gene	BraA02g038110.3.1C	2
single isoform gene	BraA02g038180.3.1C	1
single isoform gene	BraA02g038240.3.1C	2
single isoform gene	BraA02g038290.3.1C	5
single isoform gene	BraA02g038310.3.1C	4
single isoform gene	BraA02g038330.3.1C	4
single isoform gene	BraA02g038340.3.1C	2
single isoform gene	BraA02g038430.3.1C	6
single isoform gene	BraA02g038440.3.1C	14
single isoform gene	BraA02g038450.3.1C	13
single isoform gene	BraA02g038680.3.1C	1
single isoform gene	BraA02g038690.3.1C	6
single isoform gene	BraA02g038870.3.1C	2
single isoform gene	BraA02g038910.3.1C	9
single isoform gene	BraA02g038960.3.1C	4
single isoform gene	BraA02g038990.3.1C	5
single isoform gene	BraA02g039020.3.1C	5
single isoform gene	BraA02g039100.3.1C	7
single isoform gene	BraA02g039130.3.1C	5
single isoform gene	BraA02g039210.3.1C	27
single isoform gene	BraA02g039300.3.1C	4
single isoform gene	BraA02g039540.3.1C	3
single isoform gene	BraA02g039560.3.1C	6
single isoform gene	BraA02g039580.3.1C	15
single isoform gene	BraA02g039760.3.1C	3
single isoform gene	BraA02g039850.3.1C	3
single isoform gene	BraA02g039870.3.1C	1
single isoform gene	BraA02g039910.3.1C	2
single isoform gene	BraA02g039920.3.1C	6
single isoform gene	BraA02g040000.3.1C	2
single isoform gene	BraA02g040030.3.1C	2
single isoform gene	BraA02g040040.3.1C	2
single isoform gene	BraA02g040080.3.1C	3
single isoform gene	BraA02g040280.3.1C	4
single isoform gene	BraA02g040360.3.1C	3
single isoform gene	BraA02g040450.3.1C	9
single isoform gene	BraA02g040690.3.1C	20
single isoform gene	BraA02g040730.3.1C	3
single isoform gene	BraA02g040770.3.1C	18
single isoform gene	BraA02g040790.3.1C	20
single isoform gene	BraA02g040830.3.1C	4
single isoform gene	BraA02g040850.3.1C	4
single isoform gene	BraA02g040890.3.1C	2
single isoform gene	BraA02g040950.3.1C	1
single isoform gene	BraA02g040960.3.1C	1
single isoform gene	BraA02g041100.3.1C	2
single isoform gene	BraA02g041130.3.1C	4
single isoform gene	BraA02g041200.3.1C	6
single isoform gene	BraA02g041210.3.1C	2
single isoform gene	BraA02g041250.3.1C	8
single isoform gene	BraA02g041270.3.1C	2
single isoform gene	BraA02g041360.3.1C	4
single isoform gene	BraA02g041390.3.1C	5
single isoform gene	BraA02g041400.3.1C	6
single isoform gene	BraA02g041440.3.1C	15
single isoform gene	BraA02g041480.3.1C	2
single isoform gene	BraA02g041530.3.1C	2
single isoform gene	BraA02g041590.3.1C	3
single isoform gene	BraA02g041610.3.1C	3
single isoform gene	BraA02g041630.3.1C	5
single isoform gene	BraA02g041850.3.1C	2
single isoform gene	BraA02g041930.3.1C	3
single isoform gene	BraA02g041980.3.1C	6
single isoform gene	BraA02g042000.3.1C	1
single isoform gene	BraA02g042030.3.1C	3
single isoform gene	BraA02g042160.3.1C	9
single isoform gene	BraA02g042210.3.1C	1
single isoform gene	BraA02g042230.3.1C	6
single isoform gene	BraA02g042280.3.1C	11
single isoform gene	BraA02g042310.3.1C	2
single isoform gene	BraA02g042320.3.1C	3
single isoform gene	BraA02g042330.3.1C	3
single isoform gene	BraA02g042350.3.1C	10
single isoform gene	BraA02g042380.3.1C	4
single isoform gene	BraA02g042390.3.1C	8
single isoform gene	BraA02g042440.3.1C	5
single isoform gene	BraA02g042500.3.1C	20
single isoform gene	BraA02g042600.3.1C	2
single isoform gene	BraA02g042960.3.1C	13
single isoform gene	BraA02g042970.3.1C	7
single isoform gene	BraA02g042980.3.1C	4
single isoform gene	BraA02g043020.3.1C	3
single isoform gene	BraA02g043030.3.1C	3
single isoform gene	BraA02g043040.3.1C	1
single isoform gene	BraA02g043230.3.1C	3
single isoform gene	BraA02g043240.3.1C	1
single isoform gene	BraA02g043290.3.1C	1
single isoform gene	BraA02g043350.3.1C	13
single isoform gene	BraA02g043440.3.1C	5
single isoform gene	BraA02g043450.3.1C	3
single isoform gene	BraA02g043610.3.1C	4
single isoform gene	BraA02g043630.3.1C	6
single isoform gene	BraA02g043780.3.1C	8
single isoform gene	BraA02g044030.3.1C	6
single isoform gene	BraA02g044070.3.1C	1
single isoform gene	BraA02g044090.3.1C	1
single isoform gene	BraA02g044100.3.1C	1
single isoform gene	BraA02g044110.3.1C	1
single isoform gene	BraA02g044120.3.1C	2
single isoform gene	BraA02g044130.3.1C	2
single isoform gene	BraA02g044150.3.1C	1
single isoform gene	BraA02g044280.3.1C	1
single isoform gene	BraA02g044370.3.1C	2
single isoform gene	BraA02g044570.3.1C	1
single isoform gene	BraA02g044620.3.1C	2
single isoform gene	BraA02g044690.3.1C	4
single isoform gene	BraA02g044700.3.1C	3
single isoform gene	BraA02g044940.3.1C	19
single isoform gene	BraA02g045100.3.1C	6
single isoform gene	BraA02g045130.3.1C	1
single isoform gene	BraA02g045180.3.1C	4
single isoform gene	BraA02g045240.3.1C	6
single isoform gene	BraA02g045250.3.1C	1
single isoform gene	BraA02g045290.3.1C	5
single isoform gene	BraA02g045300.3.1C	2
single isoform gene	BraA02g045310.3.1C	3
single isoform gene	BraA02g045330.3.1C	3
single isoform gene	BraA02g045390.3.1C	4
single isoform gene	BraA02g045470.3.1C	4
single isoform gene	BraA02g045550.3.1C	3
single isoform gene	BraA02g045560.3.1C	3
single isoform gene	BraA02g045870.3.1C	3
single isoform gene	BraA02g045950.3.1C	24
single isoform gene	BraA02g045990.3.1C	8
single isoform gene	BraA02g046040.3.1C	3
single isoform gene	BraA02g046060.3.1C	3
single isoform gene	BraA02g046070.3.1C	6
single isoform gene	BraA02g046130.3.1C	3
single isoform gene	BraA02g046150.3.1C	1
single isoform gene	BraA02g046190.3.1C	2
single isoform gene	BraA02g046220.3.1C	1
single isoform gene	BraA02g046280.3.1C	5
single isoform gene	BraA02g046300.3.1C	1
single isoform gene	BraA02g046340.3.1C	2
single isoform gene	BraA02g046370.3.1C	3
single isoform gene	BraA02g046380.3.1C	2
single isoform gene	BraA02g046460.3.1C	3
single isoform gene	BraA02g046490.3.1C	2
single isoform gene	BraA02g046520.3.1C	5
single isoform gene	BraA02g046610.3.1C	2
single isoform gene	BraA02g046620.3.1C	4
single isoform gene	BraA02g046640.3.1C	10
single isoform gene	BraA02g046670.3.1C	1
single isoform gene	BraA02g046680.3.1C	2
single isoform gene	BraA02g046730.3.1C	2
single isoform gene	BraA02g046750.3.1C	6
single isoform gene	BraA02g046840.3.1C	6
single isoform gene	BraA02g046850.3.1C	1
single isoform gene	BraA02g046870.3.1C	7
single isoform gene	BraA02g046910.3.1C	8
single isoform gene	BraA02g046940.3.1C	4
single isoform gene	BraA02g046950.3.1C	2
single isoform gene	BraA02g046970.3.1C	2
single isoform gene	BraA02g046980.3.1C	9
single isoform gene	BraA02g047020.3.1C	1
single isoform gene	BraA02g047050.3.1C	9
single isoform gene	BraA02g047140.3.1C	3
single isoform gene	BraA02g047150.3.1C	1
single isoform gene	BraA02g047200.3.1C	2
single isoform gene	BraA02g047360.3.1C	2
single isoform gene	BraA02g047430.3.1C	3
single isoform gene	BraA02g047440.3.1C	1
single isoform gene	BraA02g047480.3.1C	9
single isoform gene	BraA02g047520.3.1C	8
single isoform gene	BraA03g000100.3.1C	10
single isoform gene	BraA03g000140.3.1C	1
single isoform gene	BraA03g000200.3.1C	2
single isoform gene	BraA03g000280.3.1C	2
single isoform gene	BraA03g000320.3.1C	1
single isoform gene	BraA03g000420.3.1C	3
single isoform gene	BraA03g000460.3.1C	14
single isoform gene	BraA03g000480.3.1C	12
single isoform gene	BraA03g000520.3.1C	5
single isoform gene	BraA03g000600.3.1C	4
single isoform gene	BraA03g000630.3.1C	3
single isoform gene	BraA03g000640.3.1C	8
single isoform gene	BraA03g000660.3.1C	10
single isoform gene	BraA03g000690.3.1C	3
single isoform gene	BraA03g000700.3.1C	6
single isoform gene	BraA03g000760.3.1C	2
single isoform gene	BraA03g000820.3.1C	2
single isoform gene	BraA03g000830.3.1C	8
single isoform gene	BraA03g000840.3.1C	1
single isoform gene	BraA03g000900.3.1C	10
single isoform gene	BraA03g000940.3.1C	2
single isoform gene	BraA03g000970.3.1C	1
single isoform gene	BraA03g001000.3.1C	2
single isoform gene	BraA03g001040.3.1C	3
single isoform gene	BraA03g001050.3.1C	2
single isoform gene	BraA03g001130.3.1C	4
single isoform gene	BraA03g001170.3.1C	1
single isoform gene	BraA03g001220.3.1C	3
single isoform gene	BraA03g001280.3.1C	1
single isoform gene	BraA03g001340.3.1C	3
single isoform gene	BraA03g001360.3.1C	2
single isoform gene	BraA03g001380.3.1C	9
single isoform gene	BraA03g001550.3.1C	18
single isoform gene	BraA03g001580.3.1C	5
single isoform gene	BraA03g001620.3.1C	12
single isoform gene	BraA03g001740.3.1C	1
single isoform gene	BraA03g001790.3.1C	10
single isoform gene	BraA03g001800.3.1C	3
single isoform gene	BraA03g001820.3.1C	3
single isoform gene	BraA03g001840.3.1C	1
single isoform gene	BraA03g001850.3.1C	7
single isoform gene	BraA03g001860.3.1C	6
single isoform gene	BraA03g001870.3.1C	7
single isoform gene	BraA03g001880.3.1C	8
single isoform gene	BraA03g001890.3.1C	3
single isoform gene	BraA03g001960.3.1C	2
single isoform gene	BraA03g002050.3.1C	4
single isoform gene	BraA03g002080.3.1C	8
single isoform gene	BraA03g002100.3.1C	2
single isoform gene	BraA03g002150.3.1C	11
single isoform gene	BraA03g002260.3.1C	3
single isoform gene	BraA03g002320.3.1C	6
single isoform gene	BraA03g002340.3.1C	4
single isoform gene	BraA03g002440.3.1C	2
single isoform gene	BraA03g002460.3.1C	5
single isoform gene	BraA03g002470.3.1C	2
single isoform gene	BraA03g002480.3.1C	11
single isoform gene	BraA03g002520.3.1C	2
single isoform gene	BraA03g002530.3.1C	1
single isoform gene	BraA03g002540.3.1C	1
single isoform gene	BraA03g002550.3.1C	3
single isoform gene	BraA03g002590.3.1C	2
single isoform gene	BraA03g002610.3.1C	7
single isoform gene	BraA03g002630.3.1C	2
single isoform gene	BraA03g002750.3.1C	5
single isoform gene	BraA03g002920.3.1C	1
single isoform gene	BraA03g002930.3.1C	5
single isoform gene	BraA03g002970.3.1C	2
single isoform gene	BraA03g003020.3.1C	5
single isoform gene	BraA03g003030.3.1C	6
single isoform gene	BraA03g003170.3.1C	3
single isoform gene	BraA03g003190.3.1C	2
single isoform gene	BraA03g003210.3.1C	3
single isoform gene	BraA03g003220.3.1C	24
single isoform gene	BraA03g003250.3.1C	1
single isoform gene	BraA03g003260.3.1C	12
single isoform gene	BraA03g003270.3.1C	9
single isoform gene	BraA03g003280.3.1C	7
single isoform gene	BraA03g003300.3.1C	2
single isoform gene	BraA03g003390.3.1C	6
single isoform gene	BraA03g003450.3.1C	5
single isoform gene	BraA03g003530.3.1C	1
single isoform gene	BraA03g003550.3.1C	13
single isoform gene	BraA03g003580.3.1C	8
single isoform gene	BraA03g003640.3.1C	3
single isoform gene	BraA03g003790.3.1C	28
single isoform gene	BraA03g003830.3.1C	8
single isoform gene	BraA03g003850.3.1C	11
single isoform gene	BraA03g003900.3.1C	3
single isoform gene	BraA03g003920.3.1C	8
single isoform gene	BraA03g003960.3.1C	3
single isoform gene	BraA03g003970.3.1C	2
single isoform gene	BraA03g004000.3.1C	1
single isoform gene	BraA03g004070.3.1C	2
single isoform gene	BraA03g004190.3.1C	14
single isoform gene	BraA03g004210.3.1C	3
single isoform gene	BraA03g004270.3.1C	7
single isoform gene	BraA03g004280.3.1C	4
single isoform gene	BraA03g004300.3.1C	6
single isoform gene	BraA03g004340.3.1C	2
single isoform gene	BraA03g004390.3.1C	1
single isoform gene	BraA03g004400.3.1C	4
single isoform gene	BraA03g004440.3.1C	7
single isoform gene	BraA03g004480.3.1C	7
single isoform gene	BraA03g004490.3.1C	5
single isoform gene	BraA03g004520.3.1C	2
single isoform gene	BraA03g004530.3.1C	12
single isoform gene	BraA03g004560.3.1C	2
single isoform gene	BraA03g004570.3.1C	1
single isoform gene	BraA03g004620.3.1C	7
single isoform gene	BraA03g004640.3.1C	2
single isoform gene	BraA03g004660.3.1C	2
single isoform gene	BraA03g004700.3.1C	13
single isoform gene	BraA03g004720.3.1C	1
single isoform gene	BraA03g004740.3.1C	4
single isoform gene	BraA03g004840.3.1C	4
single isoform gene	BraA03g004890.3.1C	7
single isoform gene	BraA03g004900.3.1C	4
single isoform gene	BraA03g004990.3.1C	2
single isoform gene	BraA03g005010.3.1C	5
single isoform gene	BraA03g005020.3.1C	6
single isoform gene	BraA03g005190.3.1C	2
single isoform gene	BraA03g005290.3.1C	6
single isoform gene	BraA03g005320.3.1C	17
single isoform gene	BraA03g005350.3.1C	8
single isoform gene	BraA03g005380.3.1C	7
single isoform gene	BraA03g005400.3.1C	14
single isoform gene	BraA03g005420.3.1C	2
single isoform gene	BraA03g005630.3.1C	1
single isoform gene	BraA03g005750.3.1C	6
single isoform gene	BraA03g005820.3.1C	2
single isoform gene	BraA03g005880.3.1C	6
single isoform gene	BraA03g006020.3.1C	5
single isoform gene	BraA03g006030.3.1C	1
single isoform gene	BraA03g006060.3.1C	7
single isoform gene	BraA03g006110.3.1C	2
single isoform gene	BraA03g006160.3.1C	1
single isoform gene	BraA03g006170.3.1C	3
single isoform gene	BraA03g006270.3.1C	4
single isoform gene	BraA03g006300.3.1C	6
single isoform gene	BraA03g006310.3.1C	4
single isoform gene	BraA03g006320.3.1C	4
single isoform gene	BraA03g006340.3.1C	2
single isoform gene	BraA03g006350.3.1C	3
single isoform gene	BraA03g006400.3.1C	1
single isoform gene	BraA03g006440.3.1C	2
single isoform gene	BraA03g006460.3.1C	7
single isoform gene	BraA03g006470.3.1C	2
single isoform gene	BraA03g006520.3.1C	16
single isoform gene	BraA03g006650.3.1C	4
single isoform gene	BraA03g006660.3.1C	3
single isoform gene	BraA03g006720.3.1C	4
single isoform gene	BraA03g006730.3.1C	5
single isoform gene	BraA03g006780.3.1C	4
single isoform gene	BraA03g006830.3.1C	1
single isoform gene	BraA03g006840.3.1C	3
single isoform gene	BraA03g006850.3.1C	4
single isoform gene	BraA03g006870.3.1C	3
single isoform gene	BraA03g006930.3.1C	2
single isoform gene	BraA03g006940.3.1C	1
single isoform gene	BraA03g006990.3.1C	1
single isoform gene	BraA03g007020.3.1C	13
single isoform gene	BraA03g007100.3.1C	4
single isoform gene	BraA03g007120.3.1C	4
single isoform gene	BraA03g007160.3.1C	8
single isoform gene	BraA03g007360.3.1C	2
single isoform gene	BraA03g007370.3.1C	5
single isoform gene	BraA03g007430.3.1C	2
single isoform gene	BraA03g007460.3.1C	2
single isoform gene	BraA03g007510.3.1C	2
single isoform gene	BraA03g007520.3.1C	2
single isoform gene	BraA03g007560.3.1C	2
single isoform gene	BraA03g007570.3.1C	7
single isoform gene	BraA03g007620.3.1C	1
single isoform gene	BraA03g007630.3.1C	7
single isoform gene	BraA03g007680.3.1C	6
single isoform gene	BraA03g007690.3.1C	6
single isoform gene	BraA03g007740.3.1C	1
single isoform gene	BraA03g007800.3.1C	5
single isoform gene	BraA03g007810.3.1C	4
single isoform gene	BraA03g007960.3.1C	4
single isoform gene	BraA03g008060.3.1C	1
single isoform gene	BraA03g008150.3.1C	13
single isoform gene	BraA03g008230.3.1C	2
single isoform gene	BraA03g008270.3.1C	9
single isoform gene	BraA03g008340.3.1C	3
single isoform gene	BraA03g008350.3.1C	3
single isoform gene	BraA03g008360.3.1C	1
single isoform gene	BraA03g008370.3.1C	2
single isoform gene	BraA03g008440.3.1C	2
single isoform gene	BraA03g008460.3.1C	6
single isoform gene	BraA03g008480.3.1C	2
single isoform gene	BraA03g008500.3.1C	3
single isoform gene	BraA03g008540.3.1C	13
single isoform gene	BraA03g008600.3.1C	2
single isoform gene	BraA03g008610.3.1C	1
single isoform gene	BraA03g008660.3.1C	1
single isoform gene	BraA03g008690.3.1C	1
single isoform gene	BraA03g008760.3.1C	1
single isoform gene	BraA03g008770.3.1C	2
single isoform gene	BraA03g008820.3.1C	4
single isoform gene	BraA03g008830.3.1C	1
single isoform gene	BraA03g008920.3.1C	2
single isoform gene	BraA03g008930.3.1C	2
single isoform gene	BraA03g008960.3.1C	1
single isoform gene	BraA03g009000.3.1C	2
single isoform gene	BraA03g009010.3.1C	4
single isoform gene	BraA03g009110.3.1C	2
single isoform gene	BraA03g009150.3.1C	8
single isoform gene	BraA03g009160.3.1C	8
single isoform gene	BraA03g009170.3.1C	9
single isoform gene	BraA03g009180.3.1C	5
single isoform gene	BraA03g009240.3.1C	7
single isoform gene	BraA03g009380.3.1C	4
single isoform gene	BraA03g009420.3.1C	1
single isoform gene	BraA03g009430.3.1C	3
single isoform gene	BraA03g009450.3.1C	5
single isoform gene	BraA03g009480.3.1C	11
single isoform gene	BraA03g009490.3.1C	3
single isoform gene	BraA03g009510.3.1C	6
single isoform gene	BraA03g009570.3.1C	2
single isoform gene	BraA03g009630.3.1C	6
single isoform gene	BraA03g009730.3.1C	4
single isoform gene	BraA03g009770.3.1C	3
single isoform gene	BraA03g009800.3.1C	1
single isoform gene	BraA03g009810.3.1C	2
single isoform gene	BraA03g009840.3.1C	6
single isoform gene	BraA03g009870.3.1C	3
single isoform gene	BraA03g009880.3.1C	1
single isoform gene	BraA03g009930.3.1C	9
single isoform gene	BraA03g009950.3.1C	1
single isoform gene	BraA03g009990.3.1C	7
single isoform gene	BraA03g010000.3.1C	9
single isoform gene	BraA03g010010.3.1C	2
single isoform gene	BraA03g010080.3.1C	2
single isoform gene	BraA03g010090.3.1C	6
single isoform gene	BraA03g010120.3.1C	2
single isoform gene	BraA03g010170.3.1C	3
single isoform gene	BraA03g010190.3.1C	5
single isoform gene	BraA03g010230.3.1C	6
single isoform gene	BraA03g010290.3.1C	2
single isoform gene	BraA03g010300.3.1C	2
single isoform gene	BraA03g010310.3.1C	4
single isoform gene	BraA03g010330.3.1C	10
single isoform gene	BraA03g010370.3.1C	10
single isoform gene	BraA03g010420.3.1C	5
single isoform gene	BraA03g010470.3.1C	18
single isoform gene	BraA03g010520.3.1C	1
single isoform gene	BraA03g010530.3.1C	4
single isoform gene	BraA03g010550.3.1C	2
single isoform gene	BraA03g010560.3.1C	4
single isoform gene	BraA03g010580.3.1C	3
single isoform gene	BraA03g010590.3.1C	6
single isoform gene	BraA03g010710.3.1C	2
single isoform gene	BraA03g010740.3.1C	2
single isoform gene	BraA03g010850.3.1C	9
single isoform gene	BraA03g010900.3.1C	1
single isoform gene	BraA03g010910.3.1C	4
single isoform gene	BraA03g010930.3.1C	2
single isoform gene	BraA03g011030.3.1C	1
single isoform gene	BraA03g011050.3.1C	5
single isoform gene	BraA03g011060.3.1C	12
single isoform gene	BraA03g011070.3.1C	1
single isoform gene	BraA03g011100.3.1C	2
single isoform gene	BraA03g011130.3.1C	1
single isoform gene	BraA03g011170.3.1C	10
single isoform gene	BraA03g011180.3.1C	1
single isoform gene	BraA03g011210.3.1C	2
single isoform gene	BraA03g011220.3.1C	13
single isoform gene	BraA03g011320.3.1C	1
single isoform gene	BraA03g011370.3.1C	4
single isoform gene	BraA03g011660.3.1C	2
single isoform gene	BraA03g011680.3.1C	5
single isoform gene	BraA03g011730.3.1C	4
single isoform gene	BraA03g011740.3.1C	1
single isoform gene	BraA03g011780.3.1C	3
single isoform gene	BraA03g011870.3.1C	3
single isoform gene	BraA03g011880.3.1C	22
[truncated: 19,684 more rows]

## Sheet: Table S5
Table S5
The proportion of splicing in each subgenome
Subgenome	Percent
LF	0.298
MF1	0.254
MF2	0.276
The subgenomic distribution of homologous multicopy genes with splicing
Type	Subgenome	Number
three copy	LF	228
	MF1	162
	MF2	165
	Common	257
two copy	LF	594
	MF1	474
	Common	631
two copy	LF	458
	MF2	355
	Common	501
two copy	MF1	594
	MF2	474
	Common	631

## Sheet: Table S6
Table S6
List of lincRNAs, NATs, and incRNAs
long intergenic noncoding RNAs (lincRNAs)
A01	lincRNA	transcript	182291	183479	+	ID=PB.28.1;geneID=PB.28
A01	lincRNA	exon	182291	183479	+	Parent=PB.28.1
A01	lincRNA	transcript	448224	449823	-	ID=PB.64.8;geneID=PB.64
A01	lincRNA	exon	448224	449823	-	Parent=PB.64.8
A01	lincRNA	transcript	448768	449795	-	ID=PB.64.9;geneID=PB.64
A01	lincRNA	exon	448768	449795	-	Parent=PB.64.9
A01	lincRNA	transcript	459272	461711	-	ID=PB.65.12;geneID=PB.65
A01	lincRNA	exon	459272	461711	-	Parent=PB.65.12
A01	lincRNA	transcript	1770497	1770767	+	ID=PB.250.4;geneID=PB.250
A01	lincRNA	exon	1770497	1770767	+	Parent=PB.250.4
A01	lincRNA	transcript	1860726	1862687	+	ID=PB.267.6;geneID=PB.267
A01	lincRNA	exon	1860726	1862687	+	Parent=PB.267.6
A01	lincRNA	transcript	1938411	1939660	-	ID=PB.286.1;geneID=PB.286
A01	lincRNA	exon	1938411	1939660	-	Parent=PB.286.1
A01	lincRNA	transcript	2511598	2512764	-	ID=PB.376.1;geneID=PB.376
A01	lincRNA	exon	2511598	2512764	-	Parent=PB.376.1
A01	lincRNA	transcript	2649157	2650774	+	ID=PB.391.1;geneID=PB.391
A01	lincRNA	exon	2649157	2650774	+	Parent=PB.391.1
A01	lincRNA	transcript	2649157	2650774	+	ID=PB.391.2;geneID=PB.391
A01	lincRNA	exon	2649157	2649792	+	Parent=PB.391.2
A01	lincRNA	exon	2649898	2650774	+	Parent=PB.391.2
A01	lincRNA	transcript	2649159	2650773	+	ID=PB.391.3;geneID=PB.391
A01	lincRNA	exon	2649159	2649302	+	Parent=PB.391.3
A01	lincRNA	exon	2649379	2649792	+	Parent=PB.391.3
A01	lincRNA	exon	2649898	2650004	+	Parent=PB.391.3
A01	lincRNA	exon	2650112	2650773	+	Parent=PB.391.3
A01	lincRNA	transcript	3120679	3121759	+	ID=PB.467.1;geneID=PB.467
A01	lincRNA	exon	3120679	3121759	+	Parent=PB.467.1
A01	lincRNA	transcript	3392082	3392987	-	ID=PB.507.1;geneID=PB.507
A01	lincRNA	exon	3392082	3392987	-	Parent=PB.507.1
A01	lincRNA	transcript	3397043	3397909	-	ID=PB.508.2;geneID=PB.508
A01	lincRNA	exon	3397043	3397437	-	Parent=PB.508.2
A01	lincRNA	exon	3397519	3397620	-	Parent=PB.508.2
A01	lincRNA	exon	3397706	3397909	-	Parent=PB.508.2
A01	lincRNA	transcript	3397826	3398643	-	ID=PB.508.7;geneID=PB.508
A01	lincRNA	exon	3397826	3397906	-	Parent=PB.508.7
A01	lincRNA	exon	3397998	3398144	-	Parent=PB.508.7
A01	lincRNA	exon	3398218	3398252	-	Parent=PB.508.7
A01	lincRNA	exon	3398330	3398375	-	Parent=PB.508.7
A01	lincRNA	exon	3398460	3398506	-	Parent=PB.508.7
A01	lincRNA	exon	3398575	3398643	-	Parent=PB.508.7
A01	lincRNA	transcript	3489221	3490049	+	ID=PB.518.1;geneID=PB.518
A01	lincRNA	exon	3489221	3490049	+	Parent=PB.518.1
A01	lincRNA	transcript	3491829	3492472	+	ID=PB.519.1;geneID=PB.519
A01	lincRNA	exon	3491829	3492472	+	Parent=PB.519.1
A01	lincRNA	transcript	3879221	3880152	-	ID=PB.567.1;geneID=PB.567
A01	lincRNA	exon	3879221	3879436	-	Parent=PB.567.1
A01	lincRNA	exon	3879947	3880152	-	Parent=PB.567.1
A01	lincRNA	transcript	3879225	3880174	-	ID=PB.567.2;geneID=PB.567
A01	lincRNA	exon	3879225	3880174	-	Parent=PB.567.2
A01	lincRNA	transcript	3879315	3880146	-	ID=PB.567.3;geneID=PB.567
A01	lincRNA	exon	3879315	3879950	-	Parent=PB.567.3
A01	lincRNA	exon	3880047	3880146	-	Parent=PB.567.3
A01	lincRNA	transcript	4327319	4327911	-	ID=PB.625.2;geneID=PB.625
A01	lincRNA	exon	4327319	4327585	-	Parent=PB.625.2
A01	lincRNA	exon	4327701	4327911	-	Parent=PB.625.2
A01	lincRNA	transcript	4332827	4333699	-	ID=PB.626.1;geneID=PB.626
A01	lincRNA	exon	4332827	4333699	-	Parent=PB.626.1
A01	lincRNA	transcript	4694686	4695672	+	ID=PB.662.1;geneID=PB.662
A01	lincRNA	exon	4694686	4695672	+	Parent=PB.662.1
A01	lincRNA	transcript	5346488	5347927	-	ID=PB.727.1;geneID=PB.727
A01	lincRNA	exon	5346488	5347927	-	Parent=PB.727.1
A01	lincRNA	transcript	5548920	5550127	+	ID=PB.754.1;geneID=PB.754
A01	lincRNA	exon	5548920	5550127	+	Parent=PB.754.1
A01	lincRNA	transcript	5720041	5720573	+	ID=PB.772.1;geneID=PB.772
A01	lincRNA	exon	5720041	5720573	+	Parent=PB.772.1
A01	lincRNA	transcript	6897022	6898220	-	ID=PB.910.1;geneID=PB.910
A01	lincRNA	exon	6897022	6898220	-	Parent=PB.910.1
A01	lincRNA	transcript	7752669	7753507	+	ID=PB.991.1;geneID=PB.991
A01	lincRNA	exon	7752669	7753507	+	Parent=PB.991.1
A01	lincRNA	transcript	7752811	7753478	-	ID=PB.992.1;geneID=PB.992
A01	lincRNA	exon	7752811	7753478	-	Parent=PB.992.1
A01	lincRNA	transcript	8049749	8052500	+	ID=PB.1040.1;geneID=PB.1040
A01	lincRNA	exon	8049749	8050232	+	Parent=PB.1040.1
A01	lincRNA	exon	8051273	8052500	+	Parent=PB.1040.1
A01	lincRNA	transcript	8049826	8052450	+	ID=PB.1040.3;geneID=PB.1040
A01	lincRNA	exon	8049826	8050048	+	Parent=PB.1040.3
A01	lincRNA	exon	8050174	8050232	+	Parent=PB.1040.3
A01	lincRNA	exon	8051273	8052450	+	Parent=PB.1040.3
A01	lincRNA	transcript	8049826	8052453	+	ID=PB.1040.2;geneID=PB.1040
A01	lincRNA	exon	8049826	8052453	+	Parent=PB.1040.2
A01	lincRNA	transcript	8051921	8052536	+	ID=PB.1040.4;geneID=PB.1040
A01	lincRNA	exon	8051921	8052536	+	Parent=PB.1040.4
A01	lincRNA	transcript	8619420	8622486	+	ID=PB.1106.2;geneID=PB.1106
A01	lincRNA	exon	8619420	8620055	+	Parent=PB.1106.2
A01	lincRNA	exon	8621182	8622486	+	Parent=PB.1106.2
A01	lincRNA	transcript	8970310	8971298	+	ID=PB.1151.1;geneID=PB.1151
A01	lincRNA	exon	8970310	8971298	+	Parent=PB.1151.1
A01	lincRNA	transcript	8992172	8995416	-	ID=PB.1154.1;geneID=PB.1154
A01	lincRNA	exon	8992172	8992837	-	Parent=PB.1154.1
A01	lincRNA	exon	8995144	8995262	-	Parent=PB.1154.1
A01	lincRNA	exon	8995375	8995416	-	Parent=PB.1154.1
A01	lincRNA	transcript	8992191	8995431	-	ID=PB.1154.2;geneID=PB.1154
A01	lincRNA	exon	8992191	8992821	-	Parent=PB.1154.2
A01	lincRNA	exon	8995144	8995262	-	Parent=PB.1154.2
A01	lincRNA	exon	8995375	8995431	-	Parent=PB.1154.2
A01	lincRNA	transcript	8992254	8995393	-	ID=PB.1154.3;geneID=PB.1154
A01	lincRNA	exon	8992254	8992821	-	Parent=PB.1154.3
A01	lincRNA	exon	8995144	8995239	-	Parent=PB.1154.3
A01	lincRNA	exon	8995375	8995393	-	Parent=PB.1154.3
A01	lincRNA	transcript	9356324	9357611	+	ID=PB.1195.1;geneID=PB.1195
A01	lincRNA	exon	9356324	9356585	+	Parent=PB.1195.1
A01	lincRNA	exon	9357151	9357241	+	Parent=PB.1195.1
A01	lincRNA	exon	9357336	9357611	+	Parent=PB.1195.1
A01	lincRNA	transcript	9521287	9529529	+	ID=PB.1215.4;geneID=PB.1215
A01	lincRNA	exon	9521287	9523009	+	Parent=PB.1215.4
A01	lincRNA	exon	9528454	9529529	+	Parent=PB.1215.4
A01	lincRNA	transcript	9526881	9529532	+	ID=PB.1215.6;geneID=PB.1215
A01	lincRNA	exon	9526881	9529532	+	Parent=PB.1215.6
A01	lincRNA	transcript	9993259	9994210	-	ID=PB.1263.1;geneID=PB.1263
A01	lincRNA	exon	9993259	9994210	-	Parent=PB.1263.1
A01	lincRNA	transcript	10126551	10127772	-	ID=PB.1279.7;geneID=PB.1279
A01	lincRNA	exon	10126551	10127772	-	Parent=PB.1279.7
A01	lincRNA	transcript	10127082	10127772	-	ID=PB.1279.8;geneID=PB.1279
A01	lincRNA	exon	10127082	10127379	-	Parent=PB.1279.8
A01	lincRNA	exon	10127578	10127772	-	Parent=PB.1279.8
A01	lincRNA	transcript	10127087	10127772	-	ID=PB.1279.9;geneID=PB.1279
A01	lincRNA	exon	10127087	10127772	-	Parent=PB.1279.9
A01	lincRNA	transcript	11164654	11165017	+	ID=PB.1368.10;geneID=PB.1368
A01	lincRNA	exon	11164654	11165017	+	Parent=PB.1368.10
A01	lincRNA	transcript	12301306	12302981	-	ID=PB.1449.5;geneID=PB.1449
A01	lincRNA	exon	12301306	12302981	-	Parent=PB.1449.5
A01	lincRNA	transcript	12772533	12773859	+	ID=PB.1475.1;geneID=PB.1475
A01	lincRNA	exon	12772533	12773859	+	Parent=PB.1475.1
A01	lincRNA	transcript	12772814	12773607	-	ID=PB.1476.1;geneID=PB.1476
A01	lincRNA	exon	12772814	12773607	-	Parent=PB.1476.1
A01	lincRNA	transcript	12892079	12892666	-	ID=PB.1479.1;geneID=PB.1479
A01	lincRNA	exon	12892079	12892666	-	Parent=PB.1479.1
A01	lincRNA	transcript	13466222	13468511	-	ID=PB.1511.15;geneID=PB.1511
A01	lincRNA	exon	13466222	13466633	-	Parent=PB.1511.15
A01	lincRNA	exon	13466903	13468511	-	Parent=PB.1511.15
A01	lincRNA	transcript	13724154	13724547	-	ID=PB.1523.1;geneID=PB.1523
A01	lincRNA	exon	13724154	13724547	-	Parent=PB.1523.1
A01	lincRNA	transcript	14633445	14634330	+	ID=PB.1570.1;geneID=PB.1570
A01	lincRNA	exon	14633445	14634330	+	Parent=PB.1570.1
A01	lincRNA	transcript	16316132	16317642	-	ID=PB.1618.1;geneID=PB.1618
A01	lincRNA	exon	16316132	16316308	-	Parent=PB.1618.1
A01	lincRNA	exon	16316948	16317186	-	Parent=PB.1618.1
A01	lincRNA	exon	16317343	16317642	-	Parent=PB.1618.1
A01	lincRNA	transcript	16362217	16362859	-	ID=PB.1619.1;geneID=PB.1619
A01	lincRNA	exon	16362217	16362593	-	Parent=PB.1619.1
A01	lincRNA	exon	16362712	16362859	-	Parent=PB.1619.1
A01	lincRNA	transcript	18384315	18385803	+	ID=PB.1693.4;geneID=PB.1693
A01	lincRNA	exon	18384315	18385803	+	Parent=PB.1693.4
A01	lincRNA	transcript	18384315	18386689	+	ID=PB.1693.6;geneID=PB.1693
A01	lincRNA	exon	18384315	18386689	+	Parent=PB.1693.6
A01	lincRNA	transcript	18386179	18387022	+	ID=PB.1693.10;geneID=PB.1693
A01	lincRNA	exon	18386179	18387022	+	Parent=PB.1693.10
A01	lincRNA	transcript	19238018	19240839	-	ID=PB.1735.2;geneID=PB.1735
A01	lincRNA	exon	19238018	19239997	-	Parent=PB.1735.2
A01	lincRNA	exon	19240726	19240839	-	Parent=PB.1735.2
A01	lincRNA	transcript	19238290	19240839	-	ID=PB.1735.3;geneID=PB.1735
A01	lincRNA	exon	19238290	19238477	-	Parent=PB.1735.3
A01	lincRNA	exon	19239937	19239997	-	Parent=PB.1735.3
A01	lincRNA	exon	19240493	19240839	-	Parent=PB.1735.3
A01	lincRNA	transcript	19272535	19275098	+	ID=PB.1739.1;geneID=PB.1739
A01	lincRNA	exon	19272535	19272854	+	Parent=PB.1739.1
A01	lincRNA	exon	19272970	19273026	+	Parent=PB.1739.1
A01	lincRNA	exon	19273125	19273173	+	Parent=PB.1739.1
A01	lincRNA	exon	19273245	19273394	+	Parent=PB.1739.1
A01	lincRNA	exon	19274012	19274491	+	Parent=PB.1739.1
A01	lincRNA	exon	19274653	19275098	+	Parent=PB.1739.1
A01	lincRNA	transcript	19303473	19303939	-	ID=PB.1741.4;geneID=PB.1741
A01	lincRNA	exon	19303473	19303939	-	Parent=PB.1741.4
A01	lincRNA	transcript	19869448	19871467	-	ID=PB.1767.3;geneID=PB.1767
A01	lincRNA	exon	19869448	19869753	-	Parent=PB.1767.3
A01	lincRNA	exon	19869824	19869969	-	Parent=PB.1767.3
A01	lincRNA	exon	19870080	19870178	-	Parent=PB.1767.3
A01	lincRNA	exon	19870262	19870421	-	Parent=PB.1767.3
A01	lincRNA	exon	19870508	19870622	-	Parent=PB.1767.3
A01	lincRNA	exon	19870701	19870782	-	Parent=PB.1767.3
A01	lincRNA	exon	19870901	19871025	-	Parent=PB.1767.3
A01	lincRNA	exon	19871117	19871192	-	Parent=PB.1767.3
A01	lincRNA	exon	19871276	19871467	-	Parent=PB.1767.3
A01	lincRNA	transcript	19869450	19871462	-	ID=PB.1767.4;geneID=PB.1767
A01	lincRNA	exon	19869450	19869753	-	Parent=PB.1767.4
A01	lincRNA	exon	19869929	19869986	-	Parent=PB.1767.4
A01	lincRNA	exon	19870068	19870178	-	Parent=PB.1767.4
A01	lincRNA	exon	19870262	19870421	-	Parent=PB.1767.4
A01	lincRNA	exon	19870508	19870622	-	Parent=PB.1767.4
A01	lincRNA	exon	19870701	19870782	-	Parent=PB.1767.4
A01	lincRNA	exon	19870901	19871025	-	Parent=PB.1767.4
A01	lincRNA	exon	19871117	19871192	-	Parent=PB.1767.4
A01	lincRNA	exon	19871271	19871462	-	Parent=PB.1767.4
A01	lincRNA	transcript	20185712	20186630	+	ID=PB.1778.1;geneID=PB.1778
A01	lincRNA	exon	20185712	20186630	+	Parent=PB.1778.1
A01	lincRNA	transcript	21169831	21171065	-	ID=PB.1818.1;geneID=PB.1818
A01	lincRNA	exon	21169831	21171065	-	Parent=PB.1818.1
A01	lincRNA	transcript	21169864	21171540	-	ID=PB.1818.2;geneID=PB.1818
A01	lincRNA	exon	21169864	21170981	-	Parent=PB.1818.2
A01	lincRNA	exon	21171518	21171540	-	Parent=PB.1818.2
A01	lincRNA	transcript	21198952	21199523	-	ID=PB.1821.1;geneID=PB.1821
A01	lincRNA	exon	21198952	21199523	-	Parent=PB.1821.1
A01	lincRNA	transcript	21425828	21426370	-	ID=PB.1830.1;geneID=PB.1830
A01	lincRNA	exon	21425828	21426026	-	Parent=PB.1830.1
A01	lincRNA	exon	21426104	21426161	-	Parent=PB.1830.1
A01	lincRNA	exon	21426254	21426370	-	Parent=PB.1830.1
A01	lincRNA	transcript	21425829	21426832	-	ID=PB.1830.2;geneID=PB.1830
A01	lincRNA	exon	21425829	21426026	-	Parent=PB.1830.2
A01	lincRNA	exon	21426104	21426167	-	Parent=PB.1830.2
A01	lincRNA	exon	21426254	21426404	-	Parent=PB.1830.2
A01	lincRNA	exon	21426684	21426832	-	Parent=PB.1830.2
A01	lincRNA	transcript	21549033	21549733	-	ID=PB.1839.1;geneID=PB.1839
A01	lincRNA	exon	21549033	21549441	-	Parent=PB.1839.1
A01	lincRNA	exon	21549520	21549733	-	Parent=PB.1839.1
A01	lincRNA	transcript	21720456	21721510	-	ID=PB.1855.1;geneID=PB.1855
A01	lincRNA	exon	21720456	21721338	-	Parent=PB.1855.1
A01	lincRNA	exon	21721422	21721510	-	Parent=PB.1855.1
A01	lincRNA	transcript	21720493	21721370	-	ID=PB.1855.2;geneID=PB.1855
A01	lincRNA	exon	21720493	21721370	-	Parent=PB.1855.2
A01	lincRNA	transcript	22403557	22405268	+	ID=PB.1891.1;geneID=PB.1891
A01	lincRNA	exon	22403557	22403892	+	Parent=PB.1891.1
A01	lincRNA	exon	22404029	22404297	+	Parent=PB.1891.1
A01	lincRNA	exon	22404392	22404482	+	Parent=PB.1891.1
A01	lincRNA	exon	22404585	22404683	+	Parent=PB.1891.1
A01	lincRNA	exon	22404800	22404835	+	Parent=PB.1891.1
A01	lincRNA	exon	22404933	22405268	+	Parent=PB.1891.1
A01	lincRNA	transcript	22403603	22405261	+	ID=PB.1891.2;geneID=PB.1891
A01	lincRNA	exon	22403603	22403892	+	Parent=PB.1891.2
A01	lincRNA	exon	22404029	22404297	+	Parent=PB.1891.2
A01	lincRNA	exon	22404392	22404482	+	Parent=PB.1891.2
A01	lincRNA	exon	22404585	22404683	+	Parent=PB.1891.2
A01	lincRNA	exon	22404800	22405261	+	Parent=PB.1891.2
A01	lincRNA	transcript	22403680	22405268	+	ID=PB.1891.3;geneID=PB.1891
A01	lincRNA	exon	22403680	22403892	+	Parent=PB.1891.3
A01	lincRNA	exon	22404029	22404117	+	Parent=PB.1891.3
A01	lincRNA	exon	22404234	22404297	+	Parent=PB.1891.3
A01	lincRNA	exon	22404392	22404482	+	Parent=PB.1891.3
A01	lincRNA	exon	22404580	22404683	+	Parent=PB.1891.3
A01	lincRNA	exon	22404800	22405268	+	Parent=PB.1891.3
A01	lincRNA	transcript	22565348	22565672	-	ID=PB.1903.3;geneID=PB.1903
A01	lincRNA	exon	22565348	22565672	-	Parent=PB.1903.3
A01	lincRNA	transcript	22574515	22575038	+	ID=PB.1904.1;geneID=PB.1904
A01	lincRNA	exon	22574515	22575038	+	Parent=PB.1904.1
A01	lincRNA	transcript	22735485	22736474	+	ID=PB.1911.1;geneID=PB.1911
A01	lincRNA	exon	22735485	22736474	+	Parent=PB.1911.1
A01	lincRNA	transcript	23235672	23236087	+	ID=PB.1952.1;geneID=PB.1952
A01	lincRNA	exon	23235672	23236087	+	Parent=PB.1952.1
A01	lincRNA	transcript	23677920	23680043	+	ID=PB.1985.1;geneID=PB.1985
A01	lincRNA	exon	23677920	23680043	+	Parent=PB.1985.1
A01	lincRNA	transcript	23677920	23680123	+	ID=PB.1985.2;geneID=PB.1985
A01	lincRNA	exon	23677920	23678619	+	Parent=PB.1985.2
A01	lincRNA	exon	23679833	23680123	+	Parent=PB.1985.2
A01	lincRNA	transcript	23687307	23688559	+	ID=PB.1987.1;geneID=PB.1987
A01	lincRNA	exon	23687307	23688559	+	Parent=PB.1987.1
A01	lincRNA	transcript	24238793	24239745	-	ID=PB.2031.1;geneID=PB.2031
A01	lincRNA	exon	24238793	24239190	-	Parent=PB.2031.1
A01	lincRNA	exon	24239530	24239745	-	Parent=PB.2031.1
A01	lincRNA	transcript	24279011	24280557	+	ID=PB.2035.1;geneID=PB.2035
A01	lincRNA	exon	24279011	24279534	+	Parent=PB.2035.1
A01	lincRNA	exon	24280076	24280152	+	Parent=PB.2035.1
A01	lincRNA	exon	24280246	24280557	+	Parent=PB.2035.1
A01	lincRNA	transcript	24279029	24281151	+	ID=PB.2035.2;geneID=PB.2035
A01	lincRNA	exon	24279029	24279534	+	Parent=PB.2035.2
A01	lincRNA	exon	24280076	24280152	+	Parent=PB.2035.2
A01	lincRNA	exon	24280621	24281151	+	Parent=PB.2035.2
A01	lincRNA	transcript	24326217	24327110	+	ID=PB.2039.1;geneID=PB.2039
A01	lincRNA	exon	24326217	24327110	+	Parent=PB.2039.1
A01	lincRNA	transcript	24603586	24604963	-	ID=PB.2064.1;geneID=PB.2064
A01	lincRNA	exon	24603586	24603751	-	Parent=PB.2064.1
A01	lincRNA	exon	24603859	24604143	-	Parent=PB.2064.1
A01	lincRNA	exon	24604346	24604416	-	Parent=PB.2064.1
A01	lincRNA	exon	24604548	24604700	-	Parent=PB.2064.1
A01	lincRNA	exon	24604808	24604963	-	Parent=PB.2064.1
A01	lincRNA	transcript	24858038	24858612	+	ID=PB.2092.1;geneID=PB.2092
A01	lincRNA	exon	24858038	24858206	+	Parent=PB.2092.1
A01	lincRNA	exon	24858331	24858399	+	Parent=PB.2092.1
A01	lincRNA	exon	24858482	24858612	+	Parent=PB.2092.1
A01	lincRNA	transcript	26084271	26084736	+	ID=PB.2215.1;geneID=PB.2215
A01	lincRNA	exon	26084271	26084337	+	Parent=PB.2215.1
A01	lincRNA	exon	26084517	26084736	+	Parent=PB.2215.1
A01	lincRNA	transcript	26238798	26239108	+	ID=PB.2225.3;geneID=PB.2225
A01	lincRNA	exon	26238798	26239108	+	Parent=PB.2225.3
A01	lincRNA	transcript	26936660	26937595	+	ID=PB.2303.1;geneID=PB.2303
A01	lincRNA	exon	26936660	26937595	+	Parent=PB.2303.1
A01	lincRNA	transcript	27138403	27138823	-	ID=PB.2311.5;geneID=PB.2311
A01	lincRNA	exon	27138403	27138589	-	Parent=PB.2311.5
A01	lincRNA	exon	27138684	27138823	-	Parent=PB.2311.5
A01	lincRNA	transcript	27613043	27613485	-	ID=PB.2374.1;geneID=PB.2374
A01	lincRNA	exon	27613043	27613301	-	Parent=PB.2374.1
A01	lincRNA	exon	27613392	27613485	-	Parent=PB.2374.1
A02	lincRNA	transcript	116322	117357	-	ID=PB.2621.1;geneID=PB.2621
A02	lincRNA	exon	116322	117357	-	Parent=PB.2621.1
A02	lincRNA	transcript	415277	416097	-	ID=PB.2667.1;geneID=PB.2667
A02	lincRNA	exon	415277	416097	-	Parent=PB.2667.1
A02	lincRNA	transcript	428885	429564	-	ID=PB.2670.1;geneID=PB.2670
A02	lincRNA	exon	428885	429564	-	Parent=PB.2670.1
A02	lincRNA	transcript	1313563	1314971	-	ID=PB.2775.1;geneID=PB.2775
A02	lincRNA	exon	1313563	1314971	-	Parent=PB.2775.1
A02	lincRNA	transcript	1410230	1411185	-	ID=PB.2796.1;geneID=PB.2796
A02	lincRNA	exon	1410230	1410551	-	Parent=PB.2796.1
A02	lincRNA	exon	1410793	1410934	-	Parent=PB.2796.1
A02	lincRNA	exon	1411157	1411185	-	Parent=PB.2796.1
A02	lincRNA	transcript	1880962	1882886	+	ID=PB.2863.1;geneID=PB.2863
A02	lincRNA	exon	1880962	1881285	+	Parent=PB.2863.1
A02	lincRNA	exon	1881949	1882008	+	Parent=PB.2863.1
A02	lincRNA	exon	1882068	1882149	+	Parent=PB.2863.1
A02	lincRNA	exon	1882239	1882886	+	Parent=PB.2863.1
A02	lincRNA	transcript	1916495	1918182	+	ID=PB.2866.4;geneID=PB.2866
A02	lincRNA	exon	1916495	1918182	+	Parent=PB.2866.4
A02	lincRNA	transcript	2984332	2985028	+	ID=PB.3021.3;geneID=PB.3021
A02	lincRNA	exon	2984332	2985028	+	Parent=PB.3021.3
A02	lincRNA	transcript	2984332	2985084	+	ID=PB.3021.4;geneID=PB.3021
A02	lincRNA	exon	2984332	2984686	+	Parent=PB.3021.4
A02	lincRNA	exon	2984800	2985084	+	Parent=PB.3021.4
A02	lincRNA	transcript	2984332	2985539	+	ID=PB.3021.2;geneID=PB.3021
A02	lincRNA	exon	2984332	2985539	+	Parent=PB.3021.2
A02	lincRNA	transcript	4530602	4532638	+	ID=PB.3201.1;geneID=PB.3201
A02	lincRNA	exon	4530602	4530796	+	Parent=PB.3201.1
A02	lincRNA	exon	4531398	4532638	+	Parent=PB.3201.1
A02	lincRNA	transcript	5052235	5052991	+	ID=PB.3252.1;geneID=PB.3252
A02	lincRNA	exon	5052235	5052418	+	Parent=PB.3252.1
A02	lincRNA	exon	5052511	5052991	+	Parent=PB.3252.1
A02	lincRNA	transcript	5059469	5060146	+	ID=PB.3253.1;geneID=PB.3253
A02	lincRNA	exon	5059469	5059696	+	Parent=PB.3253.1
A02	lincRNA	exon	5059795	5060146	+	Parent=PB.3253.1
A02	lincRNA	transcript	5315137	5315978	+	ID=PB.3287.1;geneID=PB.3287
A02	lincRNA	exon	5315137	5315304	+	Parent=PB.3287.1
A02	lincRNA	exon	5315464	5315506	+	Parent=PB.3287.1
A02	lincRNA	exon	5315778	5315978	+	Parent=PB.3287.1
A02	lincRNA	transcript	5645289	5646206	+	ID=PB.3326.1;geneID=PB.3326
A02	lincRNA	exon	5645289	5646206	+	Parent=PB.3326.1
A02	lincRNA	transcript	6424028	6425182	+	ID=PB.3392.1;geneID=PB.3392
A02	lincRNA	exon	6424028	6424416	+	Parent=PB.3392.1
A02	lincRNA	exon	6424607	6425182	+	Parent=PB.3392.1
A02	lincRNA	transcript	6424035	6425050	+	ID=PB.3392.2;geneID=PB.3392
A02	lincRNA	exon	6424035	6425050	+	Parent=PB.3392.2
A02	lincRNA	transcript	6509738	6510777	-	ID=PB.3398.1;geneID=PB.3398
A02	lincRNA	exon	6509738	6510777	-	Parent=PB.3398.1
A02	lincRNA	transcript	7138440	7139002	+	ID=PB.3471.1;geneID=PB.3471
A02	lincRNA	exon	7138440	7139002	+	Parent=PB.3471.1
A02	lincRNA	transcript	8598577	8599713	+	ID=PB.3574.1;geneID=PB.3574
A02	lincRNA	exon	8598577	8599713	+	Parent=PB.3574.1
A02	lincRNA	transcript	8908171	8908865	+	ID=PB.3613.1;geneID=PB.3613
A02	lincRNA	exon	8908171	8908304	+	Parent=PB.3613.1
A02	lincRNA	exon	8908491	8908865	+	Parent=PB.3613.1
A02	lincRNA	transcript	9108446	9110628	-	ID=PB.3631.1;geneID=PB.3631
A02	lincRNA	exon	9108446	9108891	-	Parent=PB.3631.1
A02	lincRNA	exon	9109030	9109759	-	Parent=PB.3631.1
A02	lincRNA	exon	9109889	9110628	-	Parent=PB.3631.1
A02	lincRNA	transcript	9278017	9279076	+	ID=PB.3639.1;geneID=PB.3639
A02	lincRNA	exon	9278017	9279076	+	Parent=PB.3639.1
A02	lincRNA	transcript	9692467	9695313	+	ID=PB.3663.1;geneID=PB.3663
A02	lincRNA	exon	9692467	9692512	+	Parent=PB.3663.1
A02	lincRNA	exon	9693923	9694742	+	Parent=PB.3663.1
A02	lincRNA	exon	9694799	9694911	+	Parent=PB.3663.1
A02	lincRNA	exon	9695014	9695313	+	Parent=PB.3663.1
A02	lincRNA	transcript	9693921	9695286	+	ID=PB.3663.2;geneID=PB.3663
A02	lincRNA	exon	9693921	9695286	+	Parent=PB.3663.2
A02	lincRNA	transcript	9892057	9892485	-	ID=PB.3686.1;geneID=PB.3686
A02	lincRNA	exon	9892057	9892485	-	Parent=PB.3686.1
A02	lincRNA	transcript	9928524	9929402	-	ID=PB.3688.1;geneID=PB.3688
A02	lincRNA	exon	9928524	9929402	-	Parent=PB.3688.1
A02	lincRNA	transcript	10502056	10503129	+	ID=PB.3722.1;geneID=PB.3722
A02	lincRNA	exon	10502056	10503129	+	Parent=PB.3722.1
A02	lincRNA	transcript	11310935	11314025	+	ID=PB.3781.1;geneID=PB.3781
A02	lincRNA	exon	11310935	11314025	+	Parent=PB.3781.1
A02	lincRNA	transcript	11311296	11314025	+	ID=PB.3781.2;geneID=PB.3781
A02	lincRNA	exon	11311296	11311398	+	Parent=PB.3781.2
A02	lincRNA	exon	11312607	11314025	+	Parent=PB.3781.2
A02	lincRNA	transcript	11984888	11985760	-	ID=PB.3838.1;geneID=PB.3838
A02	lincRNA	exon	11984888	11985760	-	Parent=PB.3838.1
A02	lincRNA	transcript	12207491	12208157	+	ID=PB.3857.1;geneID=PB.3857
A02	lincRNA	exon	12207491	12208157	+	Parent=PB.3857.1
A02	lincRNA	transcript	12393540	12395010	+	ID=PB.3871.1;geneID=PB.3871
A02	lincRNA	exon	12393540	12395010	+	Parent=PB.3871.1
A02	lincRNA	transcript	12413251	12413682	+	ID=PB.3874.4;geneID=PB.3874
A02	lincRNA	exon	12413251	12413682	+	Parent=PB.3874.4
A02	lincRNA	transcript	12515847	12520791	-	ID=PB.3881.1;geneID=PB.3881
A02	lincRNA	exon	12515847	12520791	-	Parent=PB.3881.1
A02	lincRNA	transcript	12773448	12774542	-	ID=PB.3907.1;geneID=PB.3907
A02	lincRNA	exon	12773448	12774542	-	Parent=PB.3907.1
A02	lincRNA	transcript	13012656	13013795	+	ID=PB.3924.1;geneID=PB.3924
A02	lincRNA	exon	13012656	13013795	+	Parent=PB.3924.1
A02	lincRNA	transcript	13031564	13032294	-	ID=PB.3926.1;geneID=PB.3926
A02	lincRNA	exon	13031564	13032294	-	Parent=PB.3926.1
A02	lincRNA	transcript	13416380	13417120	+	ID=PB.3957.1;geneID=PB.3957
A02	lincRNA	exon	13416380	13417120	+	Parent=PB.3957.1
A02	lincRNA	transcript	13416380	13417120	+	ID=PB.3957.2;geneID=PB.3957
A02	lincRNA	exon	13416380	13416664	+	Parent=PB.3957.2
A02	lincRNA	exon	13416785	13417120	+	Parent=PB.3957.2
A02	lincRNA	transcript	13416429	13417114	+	ID=PB.3957.3;geneID=PB.3957
A02	lincRNA	exon	13416429	13416664	+	Parent=PB.3957.3
A02	lincRNA	exon	13416895	13417114	+	Parent=PB.3957.3
A02	lincRNA	transcript	13632697	13633040	-	ID=PB.3978.2;geneID=PB.3978
A02	lincRNA	exon	13632697	13633040	-	Parent=PB.3978.2
A02	lincRNA	transcript	13638297	13638818	-	ID=PB.3980.1;geneID=PB.3980
A02	lincRNA	exon	13638297	13638818	-	Parent=PB.3980.1
A02	lincRNA	transcript	13712490	13714130	-	ID=PB.3985.1;geneID=PB.3985
A02	lincRNA	exon	13712490	13713085	-	Parent=PB.3985.1
A02	lincRNA	exon	13713225	13713405	-	Parent=PB.3985.1
A02	lincRNA	exon	13713849	13714130	-	Parent=PB.3985.1
A02	lincRNA	transcript	14059518	14059974	-	ID=PB.4000.1;geneID=PB.4000
A02	lincRNA	exon	14059518	14059974	-	Parent=PB.4000.1
A02	lincRNA	transcript	14509832	14510832	+	ID=PB.4029.1;geneID=PB.4029
A02	lincRNA	exon	14509832	14510832	+	Parent=PB.4029.1
A02	lincRNA	transcript	14604990	14606007	+	ID=PB.4033.1;geneID=PB.4033
A02	lincRNA	exon	14604990	14606007	+	Parent=PB.4033.1
A02	lincRNA	transcript	14785456	14786474	-	ID=PB.4048.1;geneID=PB.4048
A02	lincRNA	exon	14785456	14786474	-	Parent=PB.4048.1
A02	lincRNA	transcript	15064865	15068604	-	ID=PB.4069.75;geneID=PB.4069
A02	lincRNA	exon	15064865	15064873	-	Parent=PB.4069.75
A02	lincRNA	exon	15066445	15068217	-	Parent=PB.4069.75
A02	lincRNA	exon	15068265	15068604	-	Parent=PB.4069.75
A02	lincRNA	transcript	15064867	15068602	-	ID=PB.4069.76;geneID=PB.4069
A02	lincRNA	exon	15064867	15064922	-	Parent=PB.4069.76
A02	lincRNA	exon	15066494	15068224	-	Parent=PB.4069.76
A02	lincRNA	exon	15068306	15068602	-	Parent=PB.4069.76
A02	lincRNA	transcript	15064867	15068620	-	ID=PB.4069.77;geneID=PB.4069
A02	lincRNA	exon	15064867	15064873	-	Parent=PB.4069.77
A02	lincRNA	exon	15066445	15066959	-	Parent=PB.4069.77
A02	lincRNA	exon	15067054	15067688	-	Parent=PB.4069.77
A02	lincRNA	exon	15067822	15067959	-	Parent=PB.4069.77
A02	lincRNA	exon	15068024	15068620	-	Parent=PB.4069.77
A02	lincRNA	transcript	15066088	15068613	-	ID=PB.4069.78;geneID=PB.4069
A02	lincRNA	exon	15066088	15068613	-	Parent=PB.4069.78
A02	lincRNA	transcript	15066132	15068613	-	ID=PB.4069.79;geneID=PB.4069
A02	lincRNA	exon	15066132	15066650	-	Parent=PB.4069.79
A02	lincRNA	exon	15066749	15068613	-	Parent=PB.4069.79
A02	lincRNA	transcript	15066915	15068620	-	ID=PB.4069.80;geneID=PB.4069
A02	lincRNA	exon	15066915	15068620	-	Parent=PB.4069.80
A02	lincRNA	transcript	15066923	15068604	-	ID=PB.4069.81;geneID=PB.4069
A02	lincRNA	exon	15066923	15068217	-	Parent=PB.4069.81
A02	lincRNA	exon	15068265	15068604	-	Parent=PB.4069.81
A02	lincRNA	transcript	15066923	15068604	-	ID=PB.4069.82;geneID=PB.4069
A02	lincRNA	exon	15066923	15068221	-	Parent=PB.4069.82
A02	lincRNA	exon	15068306	15068604	-	Parent=PB.4069.82
A02	lincRNA	transcript	15066923	15068604	-	ID=PB.4069.83;geneID=PB.4069
A02	lincRNA	exon	15066923	15067201	-	Parent=PB.4069.83
A02	lincRNA	exon	15067305	15068217	-	Parent=PB.4069.83
A02	lincRNA	exon	15068265	15068604	-	Parent=PB.4069.83
A02	lincRNA	transcript	15066946	15068604	-	ID=PB.4069.84;geneID=PB.4069
A02	lincRNA	exon	15066946	15067201	-	Parent=PB.4069.84
A02	lincRNA	exon	15067305	15067368	-	Parent=PB.4069.84
A02	lincRNA	exon	15067450	15068217	-	Parent=PB.4069.84
A02	lincRNA	exon	15068265	15068604	-	Parent=PB.4069.84
A02	lincRNA	transcript	15212568	15219487	+	ID=PB.4081.1;geneID=PB.4081
A02	lincRNA	exon	15212568	15212726	+	Parent=PB.4081.1
A02	lincRNA	exon	15212862	15212921	+	Parent=PB.4081.1
A02	lincRNA	exon	15213236	15213332	+	Parent=PB.4081.1
A02	lincRNA	exon	15217199	15217644	+	Parent=PB.4081.1
A02	lincRNA	exon	15217744	15219487	+	Parent=PB.4081.1
A02	lincRNA	transcript	15620753	15622335	-	ID=PB.4111.1;geneID=PB.4111
A02	lincRNA	exon	15620753	15620999	-	Parent=PB.4111.1
A02	lincRNA	exon	15621568	15621668	-	Parent=PB.4111.1
A02	lincRNA	exon	15622196	15622335	-	Parent=PB.4111.1
A02	lincRNA	transcript	15904204	15905473	-	ID=PB.4138.3;geneID=PB.4138
A02	lincRNA	exon	15904204	15905473	-	Parent=PB.4138.3
A02	lincRNA	transcript	16767623	16769864	-	ID=PB.4188.1;geneID=PB.4188
A02	lincRNA	exon	16767623	16767924	-	Parent=PB.4188.1
A02	lincRNA	exon	16768003	16768054	-	Parent=PB.4188.1
A02	lincRNA	exon	16768153	16768276	-	Parent=PB.4188.1
A02	lincRNA	exon	16768352	16768660	-	Parent=PB.4188.1
A02	lincRNA	exon	16768791	16768913	-	Parent=PB.4188.1
A02	lincRNA	exon	16769001	16769082	-	Parent=PB.4188.1
A02	lincRNA	exon	16769163	16769423	-	Parent=PB.4188.1
A02	lincRNA	exon	16769576	16769864	-	Parent=PB.4188.1
A02	lincRNA	transcript	16767662	16769864	-	ID=PB.4188.2;geneID=PB.4188
A02	lincRNA	exon	16767662	16767924	-	Parent=PB.4188.2
A02	lincRNA	exon	16768003	16768054	-	Parent=PB.4188.2
A02	lincRNA	exon	16768153	16768276	-	Parent=PB.4188.2
A02	lincRNA	exon	16768352	16768469	-	Parent=PB.4188.2
A02	lincRNA	exon	16768531	16768660	-	Parent=PB.4188.2
A02	lincRNA	exon	16768791	16768913	-	Parent=PB.4188.2
A02	lincRNA	exon	16769001	16769082	-	Parent=PB.4188.2
A02	lincRNA	exon	16769161	16769423	-	Parent=PB.4188.2
A02	lincRNA	exon	16769576	16769864	-	Parent=PB.4188.2
A02	lincRNA	transcript	16855223	16857070	-	ID=PB.4191.4;geneID=PB.4191
A02	lincRNA	exon	16855223	16857070	-	Parent=PB.4191.4
A02	lincRNA	transcript	17115957	17116823	+	ID=PB.4201.1;geneID=PB.4201
A02	lincRNA	exon	17115957	17116355	+	Parent=PB.4201.1
A02	lincRNA	exon	17116445	17116823	+	Parent=PB.4201.1
A02	lincRNA	transcript	17115966	17116821	+	ID=PB.4201.2;geneID=PB.4201
A02	lincRNA	exon	17115966	17116821	+	Parent=PB.4201.2
A02	lincRNA	transcript	17306012	17306980	-	ID=PB.4209.1;geneID=PB.4209
A02	lincRNA	exon	17306012	17306980	-	Parent=PB.4209.1
A02	lincRNA	transcript	17306036	17307028	-	ID=PB.4209.2;geneID=PB.4209
A02	lincRNA	exon	17306036	17306547	-	Parent=PB.4209.2
A02	lincRNA	exon	17306777	17307028	-	Parent=PB.4209.2
A02	lincRNA	transcript	17620121	17621122	-	ID=PB.4224.1;geneID=PB.4224
A02	lincRNA	exon	17620121	17621122	-	Parent=PB.4224.1
A02	lincRNA	transcript	19731554	19732367	-	ID=PB.4271.1;geneID=PB.4271
A02	lincRNA	exon	19731554	19732367	-	Parent=PB.4271.1
A02	lincRNA	transcript	24349435	24351036	+	ID=PB.4465.7;geneID=PB.4465
A02	lincRNA	exon	24349435	24349612	+	Parent=PB.4465.7
A02	lincRNA	exon	24349714	24349746	+	Parent=PB.4465.7
A02	lincRNA	exon	24349798	24350008	+	Parent=PB.4465.7
A02	lincRNA	exon	24350110	24350153	+	Parent=PB.4465.7
A02	lincRNA	exon	24350246	24350370	+	Parent=PB.4465.7
A02	lincRNA	exon	24350449	24350637	+	Parent=PB.4465.7
A02	lincRNA	exon	24350730	24351036	+	Parent=PB.4465.7
A02	lincRNA	transcript	24349435	24351039	+	ID=PB.4465.6;geneID=PB.4465
A02	lincRNA	exon	24349435	24349612	+	Parent=PB.4465.6
A02	lincRNA	exon	24349951	24350008	+	Parent=PB.4465.6
A02	lincRNA	exon	24350110	24350153	+	Parent=PB.4465.6
A02	lincRNA	exon	24350246	24350370	+	Parent=PB.4465.6
A02	lincRNA	exon	24350449	24350637	+	Parent=PB.4465.6
A02	lincRNA	exon	24350730	24351039	+	Parent=PB.4465.6
A02	lincRNA	transcript	24350757	24351032	+	ID=PB.4465.9;geneID=PB.4465
A02	lincRNA	exon	24350757	24351032	+	Parent=PB.4465.9
A02	lincRNA	transcript	24354222	24355247	-	ID=PB.4466.2;geneID=PB.4466
A02	lincRNA	exon	24354222	24354638	-	Parent=PB.4466.2
A02	lincRNA	exon	24354758	24354847	-	Parent=PB.4466.2
A02	lincRNA	exon	24355069	24355247	-	Parent=PB.4466.2
A02	lincRNA	transcript	24710717	24712817	-	ID=PB.4484.1;geneID=PB.4484
A02	lincRNA	exon	24710717	24712817	-	Parent=PB.4484.1
A02	lincRNA	transcript	25033455	25035945	-	ID=PB.4511.1;geneID=PB.4511
A02	lincRNA	exon	25033455	25035945	-	Parent=PB.4511.1
A02	lincRNA	transcript	25055977	25057570	-	ID=PB.4512.1;geneID=PB.4512
A02	lincRNA	exon	25055977	25057570	-	Parent=PB.4512.1
A02	lincRNA	transcript	25264229	25264767	+	ID=PB.4530.5;geneID=PB.4530
A02	lincRNA	exon	25264229	25264767	+	Parent=PB.4530.5
A02	lincRNA	transcript	26292368	26293871	+	ID=PB.4603.1;geneID=PB.4603
A02	lincRNA	exon	26292368	26292447	+	Parent=PB.4603.1
A02	lincRNA	exon	26292546	26292942	+	Parent=PB.4603.1
A02	lincRNA	exon	26293100	26293196	+	Parent=PB.4603.1
A02	lincRNA	exon	26293266	26293871	+	Parent=PB.4603.1
A02	lincRNA	transcript	26300191	26302167	+	ID=PB.4605.2;geneID=PB.4605
A02	lincRNA	exon	26300191	26302167	+	Parent=PB.4605.2
A02	lincRNA	transcript	26735574	26737615	-	ID=PB.4641.8;geneID=PB.4641
A02	lincRNA	exon	26735574	26737615	-	Parent=PB.4641.8
A02	lincRNA	transcript	26999627	27002095	-	ID=PB.4660.3;geneID=PB.4660
A02	lincRNA	exon	26999627	27002095	-	Parent=PB.4660.3
A02	lincRNA	transcript	27181798	27182765	-	ID=PB.4665.1;geneID=PB.4665
A02	lincRNA	exon	27181798	27182765	-	Parent=PB.4665.1
A02	lincRNA	transcript	27531677	27535524	-	ID=PB.4686.1;geneID=PB.4686
A02	lincRNA	exon	27531677	27535524	-	Parent=PB.4686.1
A02	lincRNA	transcript	28284974	28285775	-	ID=PB.4750.1;geneID=PB.4750
A02	lincRNA	exon	28284974	28285775	-	Parent=PB.4750.1
A02	lincRNA	transcript	28377996	28379186	+	ID=PB.4767.1;geneID=PB.4767
A02	lincRNA	exon	28377996	28378120	+	Parent=PB.4767.1
A02	lincRNA	exon	28378412	28378502	+	Parent=PB.4767.1
A02	lincRNA	exon	28378823	28379186	+	Parent=PB.4767.1
A02	lincRNA	transcript	28931455	28931707	-	ID=PB.4809.3;geneID=PB.4809
A02	lincRNA	exon	28931455	28931707	-	Parent=PB.4809.3
A02	lincRNA	transcript	29084295	29085358	-	ID=PB.4822.1;geneID=PB.4822
A02	lincRNA	exon	29084295	29085358	-	Parent=PB.4822.1
A02	lincRNA	transcript	29084796	29085356	-	ID=PB.4822.2;geneID=PB.4822
A02	lincRNA	exon	29084796	29085356	-	Parent=PB.4822.2
A02	lincRNA	transcript	29084817	29085359	-	ID=PB.4822.3;geneID=PB.4822
A02	lincRNA	exon	29084817	29084974	-	Parent=PB.4822.3
A02	lincRNA	exon	29085048	29085359	-	Parent=PB.4822.3
A02	lincRNA	transcript	29807359	29808003	+	ID=PB.4878.1;geneID=PB.4878
A02	lincRNA	exon	29807359	29807448	+	Parent=PB.4878.1
A02	lincRNA	exon	29807630	29808003	+	Parent=PB.4878.1
A02	lincRNA	transcript	30109711	30113618	+	ID=PB.4903.1;geneID=PB.4903
A02	lincRNA	exon	30109711	30113618	+	Parent=PB.4903.1
A02	lincRNA	transcript	30750338	30751958	-	ID=PB.4967.1;geneID=PB.4967
A02	lincRNA	exon	30750338	30750808	-	Parent=PB.4967.1
A02	lincRNA	exon	30751034	30751104	-	Parent=PB.4967.1
A02	lincRNA	exon	30751203	30751331	-	Parent=PB.4967.1
A02	lincRNA	exon	30751422	30751511	-	Parent=PB.4967.1
A02	lincRNA	exon	30751657	30751958	-	Parent=PB.4967.1
A02	lincRNA	transcript	30750420	30751693	-	ID=PB.4967.3;geneID=PB.4967
A02	lincRNA	exon	30750420	30750808	-	Parent=PB.4967.3
A02	lincRNA	exon	30750912	30751104	-	Parent=PB.4967.3
A02	lincRNA	exon	30751203	30751331	-	Parent=PB.4967.3
A02	lincRNA	exon	30751422	30751503	-	Parent=PB.4967.3
A02	lincRNA	exon	30751657	30751693	-	Parent=PB.4967.3
A02	lincRNA	transcript	30750450	30751981	-	ID=PB.4967.4;geneID=PB.4967
A02	lincRNA	exon	30750450	30750811	-	Parent=PB.4967.4
A02	lincRNA	exon	30751034	30751104	-	Parent=PB.4967.4
A02	lincRNA	exon	30751203	30751331	-	Parent=PB.4967.4
A02	lincRNA	exon	30751422	30751503	-	Parent=PB.4967.4
A02	lincRNA	exon	30751657	30751981	-	Parent=PB.4967.4
A02	lincRNA	transcript	30750461	30751947	-	ID=PB.4967.5;geneID=PB.4967
A02	lincRNA	exon	30750461	30750811	-	Parent=PB.4967.5
A02	lincRNA	exon	30751034	30751104	-	Parent=PB.4967.5
A02	lincRNA	exon	30751203	30751331	-	Parent=PB.4967.5
A02	lincRNA	exon	30751422	30751947	-	Parent=PB.4967.5
A02	lincRNA	transcript	30936767	30937760	-	ID=PB.4986.1;geneID=PB.4986
A02	lincRNA	exon	30936767	30937760	-	Parent=PB.4986.1
A02	lincRNA	transcript	30968939	30969830	-	ID=PB.4989.1;geneID=PB.4989
A02	lincRNA	exon	30968939	30969830	-	Parent=PB.4989.1
A03	lincRNA	transcript	131656	132703	+	ID=PB.5058.3;geneID=PB.5058
A03	lincRNA	exon	131656	132703	+	Parent=PB.5058.3
A03	lincRNA	transcript	392640	393105	+	ID=PB.5092.1;geneID=PB.5092
A03	lincRNA	exon	392640	393105	+	Parent=PB.5092.1
A03	lincRNA	transcript	410794	411538	-	ID=PB.5096.4;geneID=PB.5096
A03	lincRNA	exon	410794	411079	-	Parent=PB.5096.4
A03	lincRNA	exon	411170	411538	-	Parent=PB.5096.4
A03	lincRNA	transcript	410835	411541	-	ID=PB.5096.5;geneID=PB.5096
A03	lincRNA	exon	410835	411079	-	Parent=PB.5096.5
A03	lincRNA	exon	411170	411328	-	Parent=PB.5096.5
A03	lincRNA	exon	411418	411541	-	Parent=PB.5096.5
A03	lincRNA	transcript	1058606	1059712	-	ID=PB.5188.1;geneID=PB.5188
A03	lincRNA	exon	1058606	1059712	-	Parent=PB.5188.1
A03	lincRNA	transcript	1921841	1923982	-	ID=PB.5320.1;geneID=PB.5320
A03	lincRNA	exon	1921841	1922085	-	Parent=PB.5320.1
A03	lincRNA	exon	1922784	1922856	-	Parent=PB.5320.1
A03	lincRNA	exon	1922925	1923982	-	Parent=PB.5320.1
A03	lincRNA	transcript	1923165	1924025	-	ID=PB.5320.2;geneID=PB.5320
A03	lincRNA	exon	1923165	1924025	-	Parent=PB.5320.2
A03	lincRNA	transcript	2085374	2087722	-	ID=PB.5342.1;geneID=PB.5342
A03	lincRNA	exon	2085374	2087722	-	Parent=PB.5342.1
A03	lincRNA	transcript	2102357	2102869	+	ID=PB.5345.1;geneID=PB.5345
A03	lincRNA	exon	2102357	2102869	+	Parent=PB.5345.1
A03	lincRNA	transcript	2161152	2162009	+	ID=PB.5349.15;geneID=PB.5349
A03	lincRNA	exon	2161152	2162009	+	Parent=PB.5349.15
A03	lincRNA	transcript	2275964	2276642	-	ID=PB.5370.1;geneID=PB.5370
A03	lincRNA	exon	2275964	2276642	-	Parent=PB.5370.1
A03	lincRNA	transcript	2276167	2276771	+	ID=PB.5369.1;geneID=PB.5369
A03	lincRNA	exon	2276167	2276771	+	Parent=PB.5369.1
A03	lincRNA	transcript	2276182	2276808	+	ID=PB.5369.2;geneID=PB.5369
A03	lincRNA	exon	2276182	2276260	+	Parent=PB.5369.2
A03	lincRNA	exon	2276349	2276808	+	Parent=PB.5369.2
A03	lincRNA	transcript	2599299	2600604	+	ID=PB.5406.1;geneID=PB.5406
A03	lincRNA	exon	2599299	2600604	+	Parent=PB.5406.1
A03	lincRNA	transcript	2727218	2727702	-	ID=PB.5431.1;geneID=PB.5431
A03	lincRNA	exon	2727218	2727702	-	Parent=PB.5431.1
A03	lincRNA	transcript	2831606	2832722	-	ID=PB.5450.1;geneID=PB.5450
A03	lincRNA	exon	2831606	2832722	-	Parent=PB.5450.1
A03	lincRNA	transcript	2903873	2904364	-	ID=PB.5462.1;geneID=PB.5462
A03	lincRNA	exon	2903873	2904364	-	Parent=PB.5462.1
A03	lincRNA	transcript	3320396	3320861	+	ID=PB.5531.1;geneID=PB.5531
A03	lincRNA	exon	3320396	3320861	+	Parent=PB.5531.1
A03	lincRNA	transcript	4107152	4113640	+	ID=PB.5650.1;geneID=PB.5650
A03	lincRNA	exon	4107152	4107651	+	Parent=PB.5650.1
A03	lincRNA	exon	4107826	4107890	+	Parent=PB.5650.1
A03	lincRNA	exon	4113374	4113640	+	Parent=PB.5650.1
A03	lincRNA	transcript	4284408	4284688	+	ID=PB.5678.7;geneID=PB.5678
A03	lincRNA	exon	4284408	4284688	+	Parent=PB.5678.7
A03	lincRNA	transcript	4320571	4321803	-	ID=PB.5687.1;geneID=PB.5687
A03	lincRNA	exon	4320571	4321803	-	Parent=PB.5687.1
A03	lincRNA	transcript	4810565	4812032	-	ID=PB.5747.1;geneID=PB.5747
A03	lincRNA	exon	4810565	4812032	-	Parent=PB.5747.1
A03	lincRNA	transcript	5410151	5411054	+	ID=PB.5832.1;geneID=PB.5832
A03	lincRNA	exon	5410151	5411054	+	Parent=PB.5832.1
A03	lincRNA	transcript	6051628	6052591	+	ID=PB.5914.1;geneID=PB.5914
A03	lincRNA	exon	6051628	6052591	+	Parent=PB.5914.1
A03	lincRNA	transcript	6051657	6052553	+	ID=PB.5914.2;geneID=PB.5914
A03	lincRNA	exon	6051657	6052102	+	Parent=PB.5914.2
A03	lincRNA	exon	6052177	6052553	+	Parent=PB.5914.2
A03	lincRNA	transcript	6051657	6052553	+	ID=PB.5914.3;geneID=PB.5914
A03	lincRNA	exon	6051657	6052102	+	Parent=PB.5914.3
A03	lincRNA	exon	6052190	6052553	+	Parent=PB.5914.3
A03	lincRNA	transcript	6297792	6298729	-	ID=PB.5935.1;geneID=PB.5935
A03	lincRNA	exon	6297792	6298082	-	Parent=PB.5935.1
A03	lincRNA	exon	6298589	6298729	-	Parent=PB.5935.1
A03	lincRNA	transcript	6694774	6696285	-	ID=PB.5970.2;geneID=PB.5970
A03	lincRNA	exon	6694774	6695926	-	Parent=PB.5970.2
A03	lincRNA	exon	6696004	6696285	-	Parent=PB.5970.2
A03	lincRNA	transcript	7576962	7577434	+	ID=PB.6057.1;geneID=PB.6057
A03	lincRNA	exon	7576962	7577434	+	Parent=PB.6057.1
A03	lincRNA	transcript	8354545	8355404	-	ID=PB.6150.1;geneID=PB.6150
A03	lincRNA	exon	8354545	8355404	-	Parent=PB.6150.1
A03	lincRNA	transcript	8682834	8683155	-	ID=PB.6183.1;geneID=PB.6183
A03	lincRNA	exon	8682834	8683155	-	Parent=PB.6183.1
A03	lincRNA	transcript	8726299	8727626	+	ID=PB.6189.2;geneID=PB.6189
A03	lincRNA	exon	8726299	8726653	+	Parent=PB.6189.2
A03	lincRNA	exon	8726729	8726814	+	Parent=PB.6189.2
A03	lincRNA	exon	8726912	8726972	+	Parent=PB.6189.2
A03	lincRNA	exon	8727094	8727140	+	Parent=PB.6189.2
A03	lincRNA	exon	8727239	8727626	+	Parent=PB.6189.2
A03	lincRNA	transcript	8909508	8910545	-	ID=PB.6210.1;geneID=PB.6210
A03	lincRNA	exon	8909508	8910545	-	Parent=PB.6210.1
A03	lincRNA	transcript	8909509	8910430	-	ID=PB.6210.2;geneID=PB.6210
A03	lincRNA	exon	8909509	8909748	-	Parent=PB.6210.2
A03	lincRNA	exon	8909963	8910430	-	Parent=PB.6210.2
A03	lincRNA	transcript	9934482	9934750	-	ID=PB.6330.2;geneID=PB.6330
A03	lincRNA	exon	9934482	9934750	-	Parent=PB.6330.2
A03	lincRNA	transcript	10341251	10342103	+	ID=PB.6385.1;geneID=PB.6385
A03	lincRNA	exon	10341251	10342103	+	Parent=PB.6385.1
A03	lincRNA	transcript	10524711	10528353	-	ID=PB.6433.1;geneID=PB.6433
A03	lincRNA	exon	10524711	10528353	-	Parent=PB.6433.1
A03	lincRNA	transcript	10525745	10529526	-	ID=PB.6433.3;geneID=PB.6433
A03	lincRNA	exon	10525745	10526081	-	Parent=PB.6433.3
A03	lincRNA	exon	10527983	10528151	-	Parent=PB.6433.3
A03	lincRNA	exon	10528224	10528298	-	Parent=PB.6433.3
A03	lincRNA	exon	10528624	10528713	-	Parent=PB.6433.3
A03	lincRNA	exon	10529320	10529526	-	Parent=PB.6433.3
A03	lincRNA	transcript	10525793	10528457	-	ID=PB.6433.5;geneID=PB.6433
A03	lincRNA	exon	10525793	10526081	-	Parent=PB.6433.5
A03	lincRNA	exon	10527983	10528151	-	Parent=PB.6433.5
A03	lincRNA	exon	10528224	10528457	-	Parent=PB.6433.5
A03	lincRNA	transcript	10525800	10528351	-	ID=PB.6433.7;geneID=PB.6433
A03	lincRNA	exon	10525800	10526209	-	Parent=PB.6433.7
A03	lincRNA	exon	10526292	10528351	-	Parent=PB.6433.7
A03	lincRNA	transcript	10525820	10529529	-	ID=PB.6433.8;geneID=PB.6433
A03	lincRNA	exon	10525820	10526081	-	Parent=PB.6433.8
A03	lincRNA	exon	10527983	10528151	-	Parent=PB.6433.8
A03	lincRNA	exon	10528224	10528290	-	Parent=PB.6433.8
A03	lincRNA	exon	10528624	10528713	-	Parent=PB.6433.8
A03	lincRNA	exon	10529320	10529529	-	Parent=PB.6433.8
A03	lincRNA	transcript	10525821	10528353	-	ID=PB.6433.9;geneID=PB.6433
A03	lincRNA	exon	10525821	10528353	-	Parent=PB.6433.9
A03	lincRNA	transcript	10525824	10529480	-	ID=PB.6433.10;geneID=PB.6433
A03	lincRNA	exon	10525824	10526081	-	Parent=PB.6433.10
A03	lincRNA	exon	10527983	10528151	-	Parent=PB.6433.10
A03	lincRNA	exon	10528224	10528298	-	Parent=PB.6433.10
A03	lincRNA	exon	10528578	10528718	-	Parent=PB.6433.10
A03	lincRNA	exon	10529320	10529480	-	Parent=PB.6433.10
A03	lincRNA	transcript	10526394	10528353	-	ID=PB.6433.12;geneID=PB.6433
A03	lincRNA	exon	10526394	10528353	-	Parent=PB.6433.12
A03	lincRNA	transcript	10526395	10528429	-	ID=PB.6433.13;geneID=PB.6433
A03	lincRNA	exon	10526395	10528151	-	Parent=PB.6433.13
A03	lincRNA	exon	10528224	10528429	-	Parent=PB.6433.13
A03	lincRNA	transcript	10528557	10529529	-	ID=PB.6433.15;geneID=PB.6433
A03	lincRNA	exon	10528557	10529529	-	Parent=PB.6433.15
A03	lincRNA	transcript	10647425	10647977	-	ID=PB.6433.97;geneID=PB.6433
A03	lincRNA	exon	10647425	10647977	-	Parent=PB.6433.97
A03	lincRNA	transcript	10737418	10738188	-	ID=PB.6433.112;geneID=PB.6433
A03	lincRNA	exon	10737418	10738188	-	Parent=PB.6433.112
A03	lincRNA	transcript	10955748	10956274	-	ID=PB.6433.162;geneID=PB.6433
A03	lincRNA	exon	10955748	10956274	-	Parent=PB.6433.162
A03	lincRNA	transcript	11058135	11059357	-	ID=PB.6433.171;geneID=PB.6433
A03	lincRNA	exon	11058135	11058632	-	Parent=PB.6433.171
A03	lincRNA	exon	11059209	11059357	-	Parent=PB.6433.171
A03	lincRNA	transcript	11891463	11892138	-	ID=PB.6502.1;geneID=PB.6502
A03	lincRNA	exon	11891463	11891683	-	Parent=PB.6502.1
A03	lincRNA	exon	11891974	11892138	-	Parent=PB.6502.1
A03	lincRNA	transcript	12024043	12025232	+	ID=PB.6519.1;geneID=PB.6519
A03	lincRNA	exon	12024043	12024368	+	Parent=PB.6519.1
A03	lincRNA	exon	12024583	12025232	+	Parent=PB.6519.1
A03	lincRNA	transcript	12070221	12071263	+	ID=PB.6529.1;geneID=PB.6529
A03	lincRNA	exon	12070221	12071263	+	Parent=PB.6529.1
A03	lincRNA	transcript	12070296	12071283	+	ID=PB.6529.2;geneID=PB.6529
A03	lincRNA	exon	12070296	12070416	+	Parent=PB.6529.2
A03	lincRNA	exon	12070616	12071283	+	Parent=PB.6529.2
A03	lincRNA	transcript	12299559	12306071	+	ID=PB.6555.1;geneID=PB.6555
A03	lincRNA	exon	12299559	12304161	+	Parent=PB.6555.1
A03	lincRNA	exon	12304228	12304283	+	Parent=PB.6555.1
A03	lincRNA	exon	12305904	12306071	+	Parent=PB.6555.1
A03	lincRNA	transcript	12299649	12302338	+	ID=PB.6555.2;geneID=PB.6555
A03	lincRNA	exon	12299649	12302338	+	Parent=PB.6555.2
A03	lincRNA	transcript	12299649	12306071	+	ID=PB.6555.3;geneID=PB.6555
A03	lincRNA	exon	12299649	12300638	+	Parent=PB.6555.3
A03	lincRNA	exon	12305904	12306071	+	Parent=PB.6555.3
A03	lincRNA	transcript	13060993	13061863	+	ID=PB.6664.1;geneID=PB.6664
A03	lincRNA	exon	13060993	13061863	+	Parent=PB.6664.1
A03	lincRNA	transcript	13631220	13632141	+	ID=PB.6735.1;geneID=PB.6735
A03	lincRNA	exon	13631220	13631373	+	Parent=PB.6735.1
A03	lincRNA	exon	13631788	13632141	+	Parent=PB.6735.1
A03	lincRNA	transcript	13631221	13632136	+	ID=PB.6735.2;geneID=PB.6735
A03	lincRNA	exon	13631221	13632136	+	Parent=PB.6735.2
A03	lincRNA	transcript	14048965	14049999	-	ID=PB.6779.1;geneID=PB.6779
A03	lincRNA	exon	14048965	14048973	-	Parent=PB.6779.1
A03	lincRNA	exon	14049010	14049999	-	Parent=PB.6779.1
A03	lincRNA	transcript	14048992	14049999	-	ID=PB.6779.2;geneID=PB.6779
A03	lincRNA	exon	14048992	14049999	-	Parent=PB.6779.2
A03	lincRNA	transcript	14259192	14260225	+	ID=PB.6802.1;geneID=PB.6802
A03	lincRNA	exon	14259192	14260225	+	Parent=PB.6802.1
A03	lincRNA	transcript	14326111	14327683	+	ID=PB.6808.1;geneID=PB.6808
A03	lincRNA	exon	14326111	14327683	+	Parent=PB.6808.1
A03	lincRNA	transcript	14467652	14468702	+	ID=PB.6827.4;geneID=PB.6827
A03	lincRNA	exon	14467652	14468702	+	Parent=PB.6827.4
A03	lincRNA	transcript	15109557	15111253	+	ID=PB.6912.1;geneID=PB.6912
A03	lincRNA	exon	15109557	15109668	+	Parent=PB.6912.1
A03	lincRNA	exon	15109897	15110076	+	Parent=PB.6912.1
A03	lincRNA	exon	15110975	15111253	+	Parent=PB.6912.1
A03	lincRNA	transcript	15136594	15136912	-	ID=PB.6918.6;geneID=PB.6918
A03	lincRNA	exon	15136594	15136912	-	Parent=PB.6918.6
A03	lincRNA	transcript	16643310	16643714	+	ID=PB.7139.1;geneID=PB.7139
A03	lincRNA	exon	16643310	16643407	+	Parent=PB.7139.1
A03	lincRNA	exon	16643500	16643714	+	Parent=PB.7139.1
A03	lincRNA	transcript	17109212	17109633	+	ID=PB.7216.1;geneID=PB.7216
A03	lincRNA	exon	17109212	17109306	+	Parent=PB.7216.1
A03	lincRNA	exon	17109394	17109633	+	Parent=PB.7216.1
A03	lincRNA	transcript	17765050	17765846	+	ID=PB.7305.1;geneID=PB.7305
A03	lincRNA	exon	17765050	17765404	+	Parent=PB.7305.1
A03	lincRNA	exon	17765495	17765846	+	Parent=PB.7305.1
A03	lincRNA	transcript	18085279	18085731	+	ID=PB.7344.1;geneID=PB.7344
A03	lincRNA	exon	18085279	18085731	+	Parent=PB.7344.1
A03	lincRNA	transcript	19178951	19180120	-	ID=PB.7454.1;geneID=PB.7454
A03	lincRNA	exon	19178951	19180120	-	Parent=PB.7454.1
A03	lincRNA	transcript	19221889	19222764	-	ID=PB.7460.1;geneID=PB.7460
A03	lincRNA	exon	19221889	19222764	-	Parent=PB.7460.1
A03	lincRNA	transcript	19468208	19469161	+	ID=PB.7486.1;geneID=PB.7486
A03	lincRNA	exon	19468208	19469161	+	Parent=PB.7486.1
A03	lincRNA	transcript	19998516	19999842	-	ID=PB.7538.1;geneID=PB.7538
A03	lincRNA	exon	19998516	19999842	-	Parent=PB.7538.1
A03	lincRNA	transcript	19998587	19999807	-	ID=PB.7538.2;geneID=PB.7538
A03	lincRNA	exon	19998587	19998888	-	Parent=PB.7538.2
A03	lincRNA	exon	19999431	19999575	-	Parent=PB.7538.2
A03	lincRNA	exon	19999662	19999807	-	Parent=PB.7538.2
A03	lincRNA	transcript	19998648	19999801	-	ID=PB.7538.3;geneID=PB.7538
A03	lincRNA	exon	19998648	19998888	-	Parent=PB.7538.3
A03	lincRNA	exon	19999431	19999801	-	Parent=PB.7538.3
A03	lincRNA	transcript	19998649	19999821	-	ID=PB.7538.4;geneID=PB.7538
A03	lincRNA	exon	19998649	19998888	-	Parent=PB.7538.4
A03	lincRNA	exon	19999431	19999569	-	Parent=PB.7538.4
A03	lincRNA	exon	19999731	19999821	-	Parent=PB.7538.4
A03	lincRNA	transcript	19998651	19999798	-	ID=PB.7538.5;geneID=PB.7538
A03	lincRNA	exon	19998651	19999575	-	Parent=PB.7538.5
A03	lincRNA	exon	19999662	19999798	-	Parent=PB.7538.5
A03	lincRNA	transcript	19998659	19999801	-	ID=PB.7538.6;geneID=PB.7538
A03	lincRNA	exon	19998659	19998888	-	Parent=PB.7538.6
A03	lincRNA	exon	19999431	19999569	-	Parent=PB.7538.6
A03	lincRNA	exon	19999662	19999801	-	Parent=PB.7538.6
A03	lincRNA	transcript	19998659	19999801	-	ID=PB.7538.7;geneID=PB.7538
A03	lincRNA	exon	19998659	19998888	-	Parent=PB.7538.7
A03	lincRNA	exon	19999431	19999569	-	Parent=PB.7538.7
A03	lincRNA	exon	19999711	19999801	-	Parent=PB.7538.7
A03	lincRNA	transcript	19998659	19999801	-	ID=PB.7538.8;geneID=PB.7538
A03	lincRNA	exon	19998659	19999575	-	Parent=PB.7538.8
A03	lincRNA	exon	19999731	19999801	-	Parent=PB.7538.8
A03	lincRNA	transcript	19998659	19999812	-	ID=PB.7538.9;geneID=PB.7538
A03	lincRNA	exon	19998659	19999569	-	Parent=PB.7538.9
A03	lincRNA	exon	19999731	19999812	-	Parent=PB.7538.9
A03	lincRNA	transcript	19998659	19999897	-	ID=PB.7538.10;geneID=PB.7538
A03	lincRNA	exon	19998659	19998888	-	Parent=PB.7538.10
A03	lincRNA	exon	19999431	19999575	-	Parent=PB.7538.10
A03	lincRNA	exon	19999731	19999897	-	Parent=PB.7538.10
A03	lincRNA	transcript	19999202	19999807	-	ID=PB.7538.11;geneID=PB.7538
A03	lincRNA	exon	19999202	19999575	-	Parent=PB.7538.11
A03	lincRNA	exon	19999662	19999807	-	Parent=PB.7538.11
A03	lincRNA	transcript	20991961	21000453	+	ID=PB.7637.1;geneID=PB.7637
A03	lincRNA	exon	20991961	20992504	+	Parent=PB.7637.1
A03	lincRNA	exon	20999743	21000453	+	Parent=PB.7637.1
A03	lincRNA	transcript	21381426	21382335	-	ID=PB.7692.1;geneID=PB.7692
A03	lincRNA	exon	21381426	21381742	-	Parent=PB.7692.1
A03	lincRNA	exon	21381895	21382033	-	Parent=PB.7692.1
A03	lincRNA	exon	21382120	21382335	-	Parent=PB.7692.1
A03	lincRNA	transcript	21591823	21592800	-	ID=PB.7712.1;geneID=PB.7712
A03	lincRNA	exon	21591823	21592800	-	Parent=PB.7712.1
A03	lincRNA	transcript	22017049	22019108	-	ID=PB.7752.4;geneID=PB.7752
A03	lincRNA	exon	22017049	22019108	-	Parent=PB.7752.4
A03	lincRNA	transcript	22537473	22538026	-	ID=PB.7824.1;geneID=PB.7824
A03	lincRNA	exon	22537473	22538026	-	Parent=PB.7824.1
A03	lincRNA	transcript	22537516	22538243	+	ID=PB.7823.1;geneID=PB.7823
A03	lincRNA	exon	22537516	22538243	+	Parent=PB.7823.1
A03	lincRNA	transcript	23003167	23003783	+	ID=PB.7867.1;geneID=PB.7867
A03	lincRNA	exon	23003167	23003783	+	Parent=PB.7867.1
A03	lincRNA	transcript	23175148	23175935	-	ID=PB.7892.1;geneID=PB.7892
A03	lincRNA	exon	23175148	23175935	-	Parent=PB.7892.1
A03	lincRNA	transcript	23332408	23332637	-	ID=PB.7915.1;geneID=PB.7915
A03	lincRNA	exon	23332408	23332637	-	Parent=PB.7915.1
A03	lincRNA	transcript	23457182	23458161	-	ID=PB.7929.1;geneID=PB.7929
A03	lincRNA	exon	23457182	23458161	-	Parent=PB.7929.1
A03	lincRNA	transcript	23674798	23675884	+	ID=PB.7963.1;geneID=PB.7963
A03	lincRNA	exon	23674798	23675130	+	Parent=PB.7963.1
A03	lincRNA	exon	23675194	23675884	+	Parent=PB.7963.1
A03	lincRNA	transcript	24327662	24328339	+	ID=PB.8033.4;geneID=PB.8033
A03	lincRNA	exon	24327662	24327719	+	Parent=PB.8033.4
A03	lincRNA	exon	24328011	24328339	+	Parent=PB.8033.4
A03	lincRNA	transcript	24328090	24328355	+	ID=PB.8033.5;geneID=PB.8033
A03	lincRNA	exon	24328090	24328355	+	Parent=PB.8033.5
A03	lincRNA	transcript	24440239	24441484	-	ID=PB.8050.3;geneID=PB.8050
A03	lincRNA	exon	24440239	24441484	-	Parent=PB.8050.3
A03	lincRNA	transcript	24773171	24774044	-	ID=PB.8076.1;geneID=PB.8076
A03	lincRNA	exon	24773171	24774044	-	Parent=PB.8076.1
A03	lincRNA	transcript	25801053	25801751	+	ID=PB.8148.1;geneID=PB.8148
A03	lincRNA	exon	25801053	25801751	+	Parent=PB.8148.1
A03	lincRNA	transcript	26488764	26490986	+	ID=PB.8202.1;geneID=PB.8202
A03	lincRNA	exon	26488764	26490986	+	Parent=PB.8202.1
A03	lincRNA	transcript	26647952	26648569	+	ID=PB.8221.1;geneID=PB.8221
A03	lincRNA	exon	26647952	26648569	+	Parent=PB.8221.1
A03	lincRNA	transcript	26813324	26815913	+	ID=PB.8239.1;geneID=PB.8239
A03	lincRNA	exon	26813324	26813605	+	Parent=PB.8239.1
A03	lincRNA	exon	26813822	26813882	+	Parent=PB.8239.1
A03	lincRNA	exon	26814791	26815913	+	Parent=PB.8239.1
A03	lincRNA	transcript	26813325	26815908	+	ID=PB.8239.2;geneID=PB.8239
A03	lincRNA	exon	26813325	26813603	+	Parent=PB.8239.2
A03	lincRNA	exon	26813822	26813882	+	Parent=PB.8239.2
A03	lincRNA	exon	26814791	26815536	+	Parent=PB.8239.2
A03	lincRNA	exon	26815632	26815908	+	Parent=PB.8239.2
A03	lincRNA	transcript	26813332	26815913	+	ID=PB.8239.3;geneID=PB.8239
A03	lincRNA	exon	26813332	26815913	+	Parent=PB.8239.3
A03	lincRNA	transcript	26813361	26815908	+	ID=PB.8239.4;geneID=PB.8239
A03	lincRNA	exon	26813361	26813605	+	Parent=PB.8239.4
A03	lincRNA	exon	26813822	26813882	+	Parent=PB.8239.4
A03	lincRNA	exon	26814291	26814586	+	Parent=PB.8239.4
A03	lincRNA	exon	26814791	26815908	+	Parent=PB.8239.4
A03	lincRNA	transcript	26813362	26815847	+	ID=PB.8239.5;geneID=PB.8239
A03	lincRNA	exon	26813362	26813605	+	Parent=PB.8239.5
A03	lincRNA	exon	26813822	26814586	+	Parent=PB.8239.5
A03	lincRNA	exon	26814791	26815847	+	Parent=PB.8239.5
A03	lincRNA	transcript	26813362	26815905	+	ID=PB.8239.6;geneID=PB.8239
A03	lincRNA	exon	26813362	26813605	+	Parent=PB.8239.6
A03	lincRNA	exon	26813822	26815905	+	Parent=PB.8239.6
A03	lincRNA	transcript	26813363	26815910	+	ID=PB.8239.7;geneID=PB.8239
A03	lincRNA	exon	26813363	26813605	+	Parent=PB.8239.7
A03	lincRNA	exon	26813783	26813882	+	Parent=PB.8239.7
A03	lincRNA	exon	26814791	26815910	+	Parent=PB.8239.7
A03	lincRNA	transcript	26813368	26814061	+	ID=PB.8239.8;geneID=PB.8239
A03	lincRNA	exon	26813368	26814061	+	Parent=PB.8239.8
A03	lincRNA	transcript	27076138	27077419	-	ID=PB.8277.1;geneID=PB.8277
A03	lincRNA	exon	27076138	27076737	-	Parent=PB.8277.1
A03	lincRNA	exon	27076948	27077115	-	Parent=PB.8277.1
A03	lincRNA	exon	27077182	27077419	-	Parent=PB.8277.1
A03	lincRNA	transcript	27195868	27196111	+	ID=PB.8285.5;geneID=PB.8285
A03	lincRNA	exon	27195868	27196111	+	Parent=PB.8285.5
A03	lincRNA	transcript	27573016	27574448	-	ID=PB.8327.2;geneID=PB.8327
A03	lincRNA	exon	27573016	27573442	-	Parent=PB.8327.2
A03	lincRNA	exon	27573574	27573618	-	Parent=PB.8327.2
A03	lincRNA	exon	27573881	27574448	-	Parent=PB.8327.2
A03	lincRNA	transcript	28085060	28087055	+	ID=PB.8369.1;geneID=PB.8369
A03	lincRNA	exon	28085060	28087055	+	Parent=PB.8369.1
A03	lincRNA	transcript	28813389	28814126	-	ID=PB.8427.2;geneID=PB.8427
A03	lincRNA	exon	28813389	28814126	-	Parent=PB.8427.2
A03	lincRNA	transcript	28884222	28884875	-	ID=PB.8433.1;geneID=PB.8433
A03	lincRNA	exon	28884222	28884875	-	Parent=PB.8433.1
A03	lincRNA	transcript	29174866	29175743	+	ID=PB.8455.1;geneID=PB.8455
A03	lincRNA	exon	29174866	29175743	+	Parent=PB.8455.1
A03	lincRNA	transcript	29241512	29242460	+	ID=PB.8464.1;geneID=PB.8464
A03	lincRNA	exon	29241512	29242460	+	Parent=PB.8464.1
A03	lincRNA	transcript	29526656	29527455	-	ID=PB.8491.1;geneID=PB.8491
A03	lincRNA	exon	29526656	29527455	-	Parent=PB.8491.1
A03	lincRNA	transcript	29540351	29543685	+	ID=PB.8492.1;geneID=PB.8492
A03	lincRNA	exon	29540351	29543685	+	Parent=PB.8492.1
A03	lincRNA	transcript	29540602	29543176	+	ID=PB.8492.2;geneID=PB.8492
A03	lincRNA	exon	29540602	29543176	+	Parent=PB.8492.2
A03	lincRNA	transcript	29540622	29541145	+	ID=PB.8492.3;geneID=PB.8492
A03	lincRNA	exon	29540622	29541145	+	Parent=PB.8492.3
A03	lincRNA	transcript	29540850	29542255	+	ID=PB.8492.4;geneID=PB.8492
A03	lincRNA	exon	29540850	29542255	+	Parent=PB.8492.4
A03	lincRNA	transcript	30385125	30386303	-	ID=PB.8559.1;geneID=PB.8559
A03	lincRNA	exon	30385125	30385503	-	Parent=PB.8559.1
A03	lincRNA	exon	30385607	30385756	-	Parent=PB.8559.1
A03	lincRNA	exon	30385865	30386303	-	Parent=PB.8559.1
A03	lincRNA	transcript	31099150	31099791	+	ID=PB.8601.3;geneID=PB.8601
A03	lincRNA	exon	31099150	31099425	+	Parent=PB.8601.3
A03	lincRNA	exon	31099578	31099791	+	Parent=PB.8601.3
A03	lincRNA	transcript	31374750	31375655	-	ID=PB.8630.1;geneID=PB.8630
A03	lincRNA	exon	31374750	31375655	-	Parent=PB.8630.1
A03	lincRNA	transcript	32510879	32511094	-	ID=PB.8718.6;geneID=PB.8718
A03	lincRNA	exon	32510879	32511094	-	Parent=PB.8718.6
A03	lincRNA	transcript	32520255	32521437	-	ID=PB.8719.1;geneID=PB.8719
A03	lincRNA	exon	32520255	32521437	-	Parent=PB.8719.1
A03	lincRNA	transcript	33241789	33244944	+	ID=PB.8749.2;geneID=PB.8749
A03	lincRNA	exon	33241789	33241856	+	Parent=PB.8749.2
A03	lincRNA	exon	33242682	33244944	+	Parent=PB.8749.2
A03	lincRNA	transcript	33241789	33245733	+	ID=PB.8749.1;geneID=PB.8749
A03	lincRNA	exon	33241789	33241856	+	Parent=PB.8749.1
A03	lincRNA	exon	33242682	33245733	+	Parent=PB.8749.1
A03	lincRNA	transcript	33413853	33416932	-	ID=PB.8750.1;geneID=PB.8750
A03	lincRNA	exon	33413853	33416932	-	Parent=PB.8750.1
A03	lincRNA	transcript	33789418	33790031	-	ID=PB.8755.1;geneID=PB.8755
A03	lincRNA	exon	33789418	33790031	-	Parent=PB.8755.1
A03	lincRNA	transcript	34648748	34649575	-	ID=PB.8762.1;geneID=PB.8762
A03	lincRNA	exon	34648748	34649575	-	Parent=PB.8762.1
A03	lincRNA	transcript	34939777	34975539	+	ID=PB.8765.1;geneID=PB.8765
A03	lincRNA	exon	34939777	34939894	+	Parent=PB.8765.1
A03	lincRNA	exon	34971864	34975539	+	Parent=PB.8765.1
A03	lincRNA	transcript	34969524	34975541	+	ID=PB.8765.9;geneID=PB.8765
A03	lincRNA	exon	34969524	34975541	+	Parent=PB.8765.9
A03	lincRNA	transcript	34973197	34975553	+	ID=PB.8765.10;geneID=PB.8765
A03	lincRNA	exon	34973197	34975553	+	Parent=PB.8765.10
A03	lincRNA	transcript	35191515	35193107	+	ID=PB.8767.1;geneID=PB.8767
A03	lincRNA	exon	35191515	35192040	+	Parent=PB.8767.1
A03	lincRNA	exon	35192196	35192286	+	Parent=PB.8767.1
A03	lincRNA	exon	35192602	35192657	+	Parent=PB.8767.1
A03	lincRNA	exon	35192783	35193107	+	Parent=PB.8767.1
A03	lincRNA	transcript	35191520	35193235	+	ID=PB.8767.2;geneID=PB.8767
A03	lincRNA	exon	35191520	35192040	+	Parent=PB.8767.2
A03	lincRNA	exon	35192196	35192304	+	Parent=PB.8767.2
A03	lincRNA	exon	35192602	35192657	+	Parent=PB.8767.2
A03	lincRNA	exon	35192783	35193235	+	Parent=PB.8767.2
A03	lincRNA	transcript	35191563	35193102	+	ID=PB.8767.3;geneID=PB.8767
A03	lincRNA	exon	35191563	35193102	+	Parent=PB.8767.3
A03	lincRNA	transcript	37822179	37823763	+	ID=PB.8800.4;geneID=PB.8800
A03	lincRNA	exon	37822179	37823763	+	Parent=PB.8800.4
A03	lincRNA	transcript	37828046	37829455	+	ID=PB.8800.16;geneID=PB.8800
A03	lincRNA	exon	37828046	37829455	+	Parent=PB.8800.16
A03	lincRNA	transcript	37828046	37829797	+	ID=PB.8800.18;geneID=PB.8800
A03	lincRNA	exon	37828046	37829401	+	Parent=PB.8800.18
A03	lincRNA	exon	37829521	37829797	+	Parent=PB.8800.18
A03	lincRNA	transcript	37828046	37829859	+	ID=PB.8800.15;geneID=PB.8800
A03	lincRNA	exon	37828046	37828078	+	Parent=PB.8800.15
A03	lincRNA	exon	37828731	37829859	+	Parent=PB.8800.15
A03	lincRNA	transcript	37828046	37829863	+	ID=PB.8800.17;geneID=PB.8800
A03	lincRNA	exon	37828046	37829161	+	Parent=PB.8800.17
A03	lincRNA	exon	37829251	37829863	+	Parent=PB.8800.17
A03	lincRNA	transcript	37946105	37948423	-	ID=PB.8802.1;geneID=PB.8802
A03	lincRNA	exon	37946105	37946378	-	Parent=PB.8802.1
A03	lincRNA	exon	37947843	37948077	-	Parent=PB.8802.1
A03	lincRNA	exon	37948168	37948239	-	Parent=PB.8802.1
A03	lincRNA	exon	37948364	37948423	-	Parent=PB.8802.1
A03	lincRNA	transcript	37946226	37948493	-	ID=PB.8802.2;geneID=PB.8802
A03	lincRNA	exon	37946226	37946378	-	Parent=PB.8802.2
A03	lincRNA	exon	37947843	37948068	-	Parent=PB.8802.2
A03	lincRNA	exon	37948168	37948239	-	Parent=PB.8802.2
A03	lincRNA	exon	37948364	37948493	-	Parent=PB.8802.2
A04	lincRNA	transcript	560327	560936	-	ID=PB.8863.1;geneID=PB.8863
A04	lincRNA	exon	560327	560936	-	Parent=PB.8863.1
A04	lincRNA	transcript	880170	883767	+	ID=PB.8887.1;geneID=PB.8887
A04	lincRNA	exon	880170	883767	+	Parent=PB.8887.1
A04	lincRNA	transcript	2559828	2561172	-	ID=PB.9012.4;geneID=PB.9012
A04	lincRNA	exon	2559828	2561172	-	Parent=PB.9012.4
A04	lincRNA	transcript	2720967	2722246	-	ID=PB.9026.1;geneID=PB.9026
A04	lincRNA	exon	2720967	2721228	-	Parent=PB.9026.1
A04	lincRNA	exon	2721327	2722246	-	Parent=PB.9026.1
A04	lincRNA	transcript	2725498	2727175	-	ID=PB.9027.1;geneID=PB.9027
A04	lincRNA	exon	2725498	2727175	-	Parent=PB.9027.1
A04	lincRNA	transcript	2770311	2772094	+	ID=PB.9028.1;geneID=PB.9028
A04	lincRNA	exon	2770311	2770610	+	Parent=PB.9028.1
A04	lincRNA	exon	2770782	2770899	+	Parent=PB.9028.1
A04	lincRNA	exon	2770988	2771710	+	Parent=PB.9028.1
A04	lincRNA	exon	2771816	2772094	+	Parent=PB.9028.1
A04	lincRNA	transcript	2770378	2772034	+	ID=PB.9028.2;geneID=PB.9028
A04	lincRNA	exon	2770378	2770610	+	Parent=PB.9028.2
A04	lincRNA	exon	2770782	2770899	+	Parent=PB.9028.2
A04	lincRNA	exon	2770988	2772034	+	Parent=PB.9028.2
A04	lincRNA	transcript	2770436	2772063	+	ID=PB.9028.3;geneID=PB.9028
A04	lincRNA	exon	2770436	2770610	+	Parent=PB.9028.3
A04	lincRNA	exon	2770782	2772063	+	Parent=PB.9028.3
A04	lincRNA	transcript	2822847	2824290	-	ID=PB.9032.1;geneID=PB.9032
A04	lincRNA	exon	2822847	2824290	-	Parent=PB.9032.1
A04	lincRNA	transcript	3367359	3368840	+	ID=PB.9060.3;geneID=PB.9060
A04	lincRNA	exon	3367359	3368840	+	Parent=PB.9060.3
A04	lincRNA	transcript	4538236	4540210	-	ID=PB.9141.1;geneID=PB.9141
A04	lincRNA	exon	4538236	4540210	-	Parent=PB.9141.1
A04	lincRNA	transcript	5526917	5527855	+	ID=PB.9202.1;geneID=PB.9202
A04	lincRNA	exon	5526917	5527855	+	Parent=PB.9202.1
A04	lincRNA	transcript	5922862	5923356	+	ID=PB.9228.1;geneID=PB.9228
A04	lincRNA	exon	5922862	5923048	+	Parent=PB.9228.1
A04	lincRNA	exon	5923112	5923356	+	Parent=PB.9228.1
A04	lincRNA	transcript	7375499	7376959	-	ID=PB.9282.1;geneID=PB.9282
A04	lincRNA	exon	7375499	7376959	-	Parent=PB.9282.1
A04	lincRNA	transcript	7713617	7714484	+	ID=PB.9292.1;geneID=PB.9292
A04	lincRNA	exon	7713617	7714484	+	Parent=PB.9292.1
A04	lincRNA	transcript	8015252	8016499	+	ID=PB.9307.4;geneID=PB.9307
A04	lincRNA	exon	8015252	8016499	+	Parent=PB.9307.4
A04	lincRNA	transcript	8015252	8017121	+	ID=PB.9307.5;geneID=PB.9307
A04	lincRNA	exon	8015252	8015343	+	Parent=PB.9307.5
A04	lincRNA	exon	8015458	8015553	+	Parent=PB.9307.5
A04	lincRNA	exon	8015885	8015919	+	Parent=PB.9307.5
A04	lincRNA	exon	8016314	8017121	+	Parent=PB.9307.5
A04	lincRNA	transcript	8016603	8019184	+	ID=PB.9307.7;geneID=PB.9307
A04	lincRNA	exon	8016603	8017083	+	Parent=PB.9307.7
A04	lincRNA	exon	8017517	8017581	+	Parent=PB.9307.7
A04	lincRNA	exon	8019022	8019184	+	Parent=PB.9307.7
A04	lincRNA	transcript	8046399	8048508	-	ID=PB.9310.14;geneID=PB.9310
A04	lincRNA	exon	8046399	8048508	-	Parent=PB.9310.14
A04	lincRNA	transcript	8121147	8122399	-	ID=PB.9313.1;geneID=PB.9313
A04	lincRNA	exon	8121147	8121390	-	Parent=PB.9313.1
A04	lincRNA	exon	8121494	8121633	-	Parent=PB.9313.1
A04	lincRNA	exon	8121723	8121844	-	Parent=PB.9313.1
A04	lincRNA	exon	8121967	8122039	-	Parent=PB.9313.1
A04	lincRNA	exon	8122334	8122399	-	Parent=PB.9313.1
A04	lincRNA	transcript	8684423	8685199	+	ID=PB.9343.1;geneID=PB.9343
A04	lincRNA	exon	8684423	8685199	+	Parent=PB.9343.1
A04	lincRNA	transcript	8897259	8899101	+	ID=PB.9360.1;geneID=PB.9360
A04	lincRNA	exon	8897259	8897517	+	Parent=PB.9360.1
A04	lincRNA	exon	8897712	8898036	+	Parent=PB.9360.1
A04	lincRNA	exon	8898250	8898315	+	Parent=PB.9360.1
A04	lincRNA	exon	8898423	8898634	+	Parent=PB.9360.1
A04	lincRNA	exon	8898729	8899101	+	Parent=PB.9360.1
A04	lincRNA	transcript	8897459	8899162	+	ID=PB.9360.2;geneID=PB.9360
A04	lincRNA	exon	8897459	8897517	+	Parent=PB.9360.2
A04	lincRNA	exon	8897746	8898036	+	Parent=PB.9360.2
A04	lincRNA	exon	8898250	8898315	+	Parent=PB.9360.2
A04	lincRNA	exon	8898423	8898634	+	Parent=PB.9360.2
A04	lincRNA	exon	8898729	8899162	+	Parent=PB.9360.2
A04	lincRNA	transcript	8897520	8899165	+	ID=PB.9360.3;geneID=PB.9360
A04	lincRNA	exon	8897520	8897912	+	Parent=PB.9360.3
A04	lincRNA	exon	8897997	8898036	+	Parent=PB.9360.3
A04	lincRNA	exon	8898250	8898315	+	Parent=PB.9360.3
A04	lincRNA	exon	8898423	8898634	+	Parent=PB.9360.3
A04	lincRNA	exon	8898729	8899165	+	Parent=PB.9360.3
A04	lincRNA	transcript	8938835	8939736	-	ID=PB.9363.1;geneID=PB.9363
A04	lincRNA	exon	8938835	8939197	-	Parent=PB.9363.1
A04	lincRNA	exon	8939344	8939736	-	Parent=PB.9363.1
A04	lincRNA	transcript	9714002	9714735	+	ID=PB.9413.1;geneID=PB.9413
A04	lincRNA	exon	9714002	9714735	+	Parent=PB.9413.1
A04	lincRNA	transcript	10031462	10032985	+	ID=PB.9444.2;geneID=PB.9444
A04	lincRNA	exon	10031462	10031545	+	Parent=PB.9444.2
A04	lincRNA	exon	10031707	10031749	+	Parent=PB.9444.2
A04	lincRNA	exon	10032059	10032985	+	Parent=PB.9444.2
A04	lincRNA	transcript	10032728	10038632	+	ID=PB.9444.6;geneID=PB.9444
A04	lincRNA	exon	10032728	10038632	+	Parent=PB.9444.6
A04	lincRNA	transcript	10039683	10042020	-	ID=PB.9445.1;geneID=PB.9445
A04	lincRNA	exon	10039683	10039995	-	Parent=PB.9445.1
A04	lincRNA	exon	10040162	10040246	-	Parent=PB.9445.1
A04	lincRNA	exon	10040383	10040522	-	Parent=PB.9445.1
A04	lincRNA	exon	10040601	10040682	-	Parent=PB.9445.1
A04	lincRNA	exon	10040918	10041461	-	Parent=PB.9445.1
A04	lincRNA	exon	10041597	10041719	-	Parent=PB.9445.1
A04	lincRNA	exon	10041803	10042020	-	Parent=PB.9445.1
A04	lincRNA	transcript	10039685	10042018	-	ID=PB.9445.2;geneID=PB.9445
A04	lincRNA	exon	10039685	10041461	-	Parent=PB.9445.2
A04	lincRNA	exon	10041597	10042018	-	Parent=PB.9445.2
A04	lincRNA	transcript	10248804	10250082	+	ID=PB.9455.1;geneID=PB.9455
A04	lincRNA	exon	10248804	10250082	+	Parent=PB.9455.1
A04	lincRNA	transcript	10315477	10316398	+	ID=PB.9463.1;geneID=PB.9463
A04	lincRNA	exon	10315477	10316398	+	Parent=PB.9463.1
A04	lincRNA	transcript	10406983	10407525	-	ID=PB.9466.1;geneID=PB.9466
A04	lincRNA	exon	10406983	10407525	-	Parent=PB.9466.1
A04	lincRNA	transcript	10468391	10469395	-	ID=PB.9473.1;geneID=PB.9473
A04	lincRNA	exon	10468391	10468565	-	Parent=PB.9473.1
A04	lincRNA	exon	10468652	10469395	-	Parent=PB.9473.1
A04	lincRNA	transcript	10468736	10469338	-	ID=PB.9473.2;geneID=PB.9473
A04	lincRNA	exon	10468736	10469338	-	Parent=PB.9473.2
A04	lincRNA	transcript	10773593	10774713	+	ID=PB.9497.1;geneID=PB.9497
A04	lincRNA	exon	10773593	10774024	+	Parent=PB.9497.1
A04	lincRNA	exon	10774091	10774713	+	Parent=PB.9497.1
A04	lincRNA	transcript	10773593	10774772	+	ID=PB.9497.2;geneID=PB.9497
A04	lincRNA	exon	10773593	10774024	+	Parent=PB.9497.2
A04	lincRNA	exon	10774142	10774772	+	Parent=PB.9497.2
A04	lincRNA	transcript	10773597	10774674	+	ID=PB.9497.3;geneID=PB.9497
A04	lincRNA	exon	10773597	10774674	+	Parent=PB.9497.3
A04	lincRNA	transcript	11828329	11829033	+	ID=PB.9581.1;geneID=PB.9581
A04	lincRNA	exon	11828329	11828421	+	Parent=PB.9581.1
A04	lincRNA	exon	11828496	11828549	+	Parent=PB.9581.1
A04	lincRNA	exon	11828627	11828678	+	Parent=PB.9581.1
A04	lincRNA	exon	11828761	11829033	+	Parent=PB.9581.1
A04	lincRNA	transcript	12070567	12071455	+	ID=PB.9592.1;geneID=PB.9592
A04	lincRNA	exon	12070567	12071455	+	Parent=PB.9592.1
A04	lincRNA	transcript	12909309	12909836	+	ID=PB.9644.1;geneID=PB.9644
A04	lincRNA	exon	12909309	12909836	+	Parent=PB.9644.1
A04	lincRNA	transcript	13245942	13247446	-	ID=PB.9666.1;geneID=PB.9666
A04	lincRNA	exon	13245942	13247446	-	Parent=PB.9666.1
A04	lincRNA	transcript	14882228	14883420	-	ID=PB.9800.1;geneID=PB.9800
A04	lincRNA	exon	14882228	14883420	-	Parent=PB.9800.1
A04	lincRNA	transcript	14882312	14883352	-	ID=PB.9800.2;geneID=PB.9800
A04	lincRNA	exon	14882312	14882842	-	Parent=PB.9800.2
A04	lincRNA	exon	14882971	14883352	-	Parent=PB.9800.2
A04	lincRNA	transcript	15016249	15017242	+	ID=PB.9814.1;geneID=PB.9814
A04	lincRNA	exon	15016249	15017242	+	Parent=PB.9814.1
A04	lincRNA	transcript	15543666	15544052	-	ID=PB.9863.1;geneID=PB.9863
A04	lincRNA	exon	15543666	15544052	-	Parent=PB.9863.1
A04	lincRNA	transcript	16336635	16337207	-	ID=PB.9930.2;geneID=PB.9930
A04	lincRNA	exon	16336635	16336883	-	Parent=PB.9930.2
A04	lincRNA	exon	16336991	16337038	-	Parent=PB.9930.2
A04	lincRNA	exon	16337130	16337207	-	Parent=PB.9930.2
A04	lincRNA	transcript	16360478	16362384	+	ID=PB.9933.9;geneID=PB.9933
A04	lincRNA	exon	16360478	16362384	+	Parent=PB.9933.9
A04	lincRNA	transcript	16475116	16476131	+	ID=PB.9944.1;geneID=PB.9944
A04	lincRNA	exon	16475116	16475180	+	Parent=PB.9944.1
A04	lincRNA	exon	16475322	16475421	+	Parent=PB.9944.1
A04	lincRNA	exon	16475538	16475610	+	Parent=PB.9944.1
A04	lincRNA	exon	16475885	16476131	+	Parent=PB.9944.1
A04	lincRNA	transcript	16659717	16660748	-	ID=PB.9955.1;geneID=PB.9955
A04	lincRNA	exon	16659717	16660748	-	Parent=PB.9955.1
A04	lincRNA	transcript	16659846	16660753	-	ID=PB.9955.2;geneID=PB.9955
A04	lincRNA	exon	16659846	16660369	-	Parent=PB.9955.2
A04	lincRNA	exon	16660482	16660753	-	Parent=PB.9955.2
A04	lincRNA	transcript	16806120	16807246	-	ID=PB.9969.1;geneID=PB.9969
A04	lincRNA	exon	16806120	16806355	-	Parent=PB.9969.1
A04	lincRNA	exon	16806967	16807246	-	Parent=PB.9969.1
A04	lincRNA	transcript	17098014	17099452	+	ID=PB.9994.1;geneID=PB.9994
A04	lincRNA	exon	17098014	17099452	+	Parent=PB.9994.1
A04	lincRNA	transcript	17699286	17701174	+	ID=PB.10063.1;geneID=PB.10063
A04	lincRNA	exon	17699286	17699399	+	Parent=PB.10063.1
A04	lincRNA	exon	17699508	17701174	+	Parent=PB.10063.1
A04	lincRNA	transcript	17816138	17818187	-	ID=PB.10079.1;geneID=PB.10079
A04	lincRNA	exon	17816138	17818187	-	Parent=PB.10079.1
A04	lincRNA	transcript	18103693	18104298	-	ID=PB.10105.11;geneID=PB.10105
A04	lincRNA	exon	18103693	18104298	-	Parent=PB.10105.11
A04	lincRNA	transcript	18145765	18146378	-	ID=PB.10110.1;geneID=PB.10110
A04	lincRNA	exon	18145765	18145998	-	Parent=PB.10110.1
A04	lincRNA	exon	18146073	18146229	-	Parent=PB.10110.1
A04	lincRNA	exon	18146334	18146378	-	Parent=PB.10110.1
A04	lincRNA	transcript	18559406	18559976	+	ID=PB.10149.1;geneID=PB.10149
A04	lincRNA	exon	18559406	18559976	+	Parent=PB.10149.1
A04	lincRNA	transcript	18666059	18667071	-	ID=PB.10160.6;geneID=PB.10160
A04	lincRNA	exon	18666059	18667071	-	Parent=PB.10160.6
A04	lincRNA	transcript	18759746	18761701	-	ID=PB.10169.8;geneID=PB.10169
A04	lincRNA	exon	18759746	18760670	-	Parent=PB.10169.8
A04	lincRNA	exon	18760970	18761504	-	Parent=PB.10169.8
A04	lincRNA	exon	18761584	18761701	-	Parent=PB.10169.8
A04	lincRNA	transcript	18759809	18761664	-	ID=PB.10169.9;geneID=PB.10169
A04	lincRNA	exon	18759809	18761382	-	Parent=PB.10169.9
A04	lincRNA	exon	18761584	18761664	-	Parent=PB.10169.9
A04	lincRNA	transcript	19119657	19120617	-	ID=PB.10215.1;geneID=PB.10215
A04	lincRNA	exon	19119657	19120617	-	Parent=PB.10215.1
A04	lincRNA	transcript	19622077	19622309	-	ID=PB.10266.32;geneID=PB.10266
A04	lincRNA	exon	19622077	19622309	-	Parent=PB.10266.32
A04	lincRNA	transcript	19801426	19801817	-	ID=PB.10284.1;geneID=PB.10284
A04	lincRNA	exon	19801426	19801660	-	Parent=PB.10284.1
A04	lincRNA	exon	19801748	19801817	-	Parent=PB.10284.1
A04	lincRNA	transcript	20263530	20264022	+	ID=PB.10342.1;geneID=PB.10342
A04	lincRNA	exon	20263530	20264022	+	Parent=PB.10342.1
A04	lincRNA	transcript	20306635	20307833	-	ID=PB.10347.1;geneID=PB.10347
A04	lincRNA	exon	20306635	20306927	-	Parent=PB.10347.1
A04	lincRNA	exon	20307386	20307563	-	Parent=PB.10347.1
A04	lincRNA	exon	20307636	20307833	-	Parent=PB.10347.1
A04	lincRNA	transcript	20306683	20307561	-	ID=PB.10347.2;geneID=PB.10347
A04	lincRNA	exon	20306683	20306927	-	Parent=PB.10347.2
A04	lincRNA	exon	20307386	20307561	-	Parent=PB.10347.2
A04	lincRNA	transcript	21157476	21158462	+	ID=PB.10441.1;geneID=PB.10441
A04	lincRNA	exon	21157476	21158462	+	Parent=PB.10441.1
A04	lincRNA	transcript	21164239	21164491	-	ID=PB.10442.3;geneID=PB.10442
A04	lincRNA	exon	21164239	21164491	-	Parent=PB.10442.3
A04	lincRNA	transcript	21320486	21322551	+	ID=PB.10463.1;geneID=PB.10463
A04	lincRNA	exon	21320486	21320886	+	Parent=PB.10463.1
A04	lincRNA	exon	21320991	21321062	+	Parent=PB.10463.1
A04	lincRNA	exon	21321379	21321511	+	Parent=PB.10463.1
A04	lincRNA	exon	21322182	21322551	+	Parent=PB.10463.1
A04	lincRNA	transcript	21494608	21495199	-	ID=PB.10493.1;geneID=PB.10493
A04	lincRNA	exon	21494608	21494839	-	Parent=PB.10493.1
A04	lincRNA	exon	21494972	21495033	-	Parent=PB.10493.1
A04	lincRNA	exon	21495116	21495199	-	Parent=PB.10493.1
A04	lincRNA	transcript	21624007	21625101	-	ID=PB.10519.1;geneID=PB.10519
A04	lincRNA	exon	21624007	21624227	-	Parent=PB.10519.1
A04	lincRNA	exon	21624622	21624704	-	Parent=PB.10519.1
A04	lincRNA	exon	21624947	21625101	-	Parent=PB.10519.1
A04	lincRNA	transcript	21647738	21649078	-	ID=PB.10526.1;geneID=PB.10526
A04	lincRNA	exon	21647738	21649078	-	Parent=PB.10526.1
A04	lincRNA	transcript	21691999	21693067	+	ID=PB.10529.1;geneID=PB.10529
A04	lincRNA	exon	21691999	21693067	+	Parent=PB.10529.1
A05	lincRNA	transcript	289049	290055	-	ID=PB.10582.1;geneID=PB.10582
A05	lincRNA	exon	289049	290055	-	Parent=PB.10582.1
A05	lincRNA	transcript	718361	719491	-	ID=PB.10625.1;geneID=PB.10625
A05	lincRNA	exon	718361	719491	-	Parent=PB.10625.1
A05	lincRNA	transcript	1493049	1494531	+	ID=PB.10733.1;geneID=PB.10733
A05	lincRNA	exon	1493049	1493300	+	Parent=PB.10733.1
A05	lincRNA	exon	1493859	1494531	+	Parent=PB.10733.1
A05	lincRNA	transcript	1493124	1494487	+	ID=PB.10733.2;geneID=PB.10733
A05	lincRNA	exon	1493124	1493382	+	Parent=PB.10733.2
A05	lincRNA	exon	1493864	1494487	+	Parent=PB.10733.2
A05	lincRNA	transcript	1493182	1494487	+	ID=PB.10733.3;geneID=PB.10733
A05	lincRNA	exon	1493182	1494487	+	Parent=PB.10733.3
A05	lincRNA	transcript	1835199	1836742	-	ID=PB.10768.1;geneID=PB.10768
A05	lincRNA	exon	1835199	1835629	-	Parent=PB.10768.1
A05	lincRNA	exon	1835847	1835917	-	Parent=PB.10768.1
A05	lincRNA	exon	1836016	1836144	-	Parent=PB.10768.1
A05	lincRNA	exon	1836235	1836323	-	Parent=PB.10768.1
A05	lincRNA	exon	1836469	1836742	-	Parent=PB.10768.1
A05	lincRNA	transcript	1835200	1836770	-	ID=PB.10768.2;geneID=PB.10768
A05	lincRNA	exon	1835200	1835626	-	Parent=PB.10768.2
A05	lincRNA	exon	1835792	1835917	-	Parent=PB.10768.2
A05	lincRNA	exon	1836016	1836144	-	Parent=PB.10768.2
A05	lincRNA	exon	1836235	1836315	-	Parent=PB.10768.2
A05	lincRNA	exon	1836469	1836770	-	Parent=PB.10768.2
A05	lincRNA	transcript	1835218	1836759	-	ID=PB.10768.3;geneID=PB.10768
A05	lincRNA	exon	1835218	1835917	-	Parent=PB.10768.3
A05	lincRNA	exon	1836016	1836144	-	Parent=PB.10768.3
A05	lincRNA	exon	1836235	1836315	-	Parent=PB.10768.3
A05	lincRNA	exon	1836469	1836759	-	Parent=PB.10768.3
A05	lincRNA	transcript	1835221	1836746	-	ID=PB.10768.4;geneID=PB.10768
A05	lincRNA	exon	1835221	1835917	-	Parent=PB.10768.4
A05	lincRNA	exon	1836016	1836144	-	Parent=PB.10768.4
A05	lincRNA	exon	1836235	1836746	-	Parent=PB.10768.4
A05	lincRNA	transcript	1835327	1836746	-	ID=PB.10768.5;geneID=PB.10768
A05	lincRNA	exon	1835327	1835626	-	Parent=PB.10768.5
A05	lincRNA	exon	1835847	1835917	-	Parent=PB.10768.5
A05	lincRNA	exon	1836016	1836144	-	Parent=PB.10768.5
A05	lincRNA	exon	1836235	1836746	-	Parent=PB.10768.5
A05	lincRNA	transcript	1835373	1836742	-	ID=PB.10768.6;geneID=PB.10768
A05	lincRNA	exon	1835373	1835626	-	Parent=PB.10768.6
A05	lincRNA	exon	1835847	1835917	-	Parent=PB.10768.6
A05	lincRNA	exon	1836016	1836144	-	Parent=PB.10768.6
A05	lincRNA	exon	1836235	1836315	-	Parent=PB.10768.6
A05	lincRNA	exon	1836469	1836742	-	Parent=PB.10768.6
A05	lincRNA	transcript	2957443	2960464	-	ID=PB.10913.1;geneID=PB.10913
A05	lincRNA	exon	2957443	2960464	-	Parent=PB.10913.1
A05	lincRNA	transcript	2967076	2967555	+	ID=PB.10915.1;geneID=PB.10915
A05	lincRNA	exon	2967076	2967192	+	Parent=PB.10915.1
A05	lincRNA	exon	2967291	2967555	+	Parent=PB.10915.1
A05	lincRNA	transcript	3285489	3285992	-	ID=PB.10982.3;geneID=PB.10982
A05	lincRNA	exon	3285489	3285992	-	Parent=PB.10982.3
A05	lincRNA	transcript	3285490	3286004	-	ID=PB.10982.4;geneID=PB.10982
A05	lincRNA	exon	3285490	3285779	-	Parent=PB.10982.4
A05	lincRNA	exon	3285893	3286004	-	Parent=PB.10982.4
A05	lincRNA	transcript	4795484	4801522	+	ID=PB.11072.39;geneID=PB.11072
A05	lincRNA	exon	4795484	4801522	+	Parent=PB.11072.39
A05	lincRNA	transcript	4860868	4861780	+	ID=PB.11082.1;geneID=PB.11082
A05	lincRNA	exon	4860868	4861780	+	Parent=PB.11082.1
A05	lincRNA	transcript	5248518	5249979	+	ID=PB.11115.1;geneID=PB.11115
A05	lincRNA	exon	5248518	5249979	+	Parent=PB.11115.1
A05	lincRNA	transcript	6237742	6238433	-	ID=PB.11215.6;geneID=PB.11215
A05	lincRNA	exon	6237742	6238118	-	Parent=PB.11215.6
A05	lincRNA	exon	6238218	6238433	-	Parent=PB.11215.6
A05	lincRNA	transcript	6574705	6575306	-	ID=PB.11238.1;geneID=PB.11238
A05	lincRNA	exon	6574705	6575306	-	Parent=PB.11238.1
A05	lincRNA	transcript	6955820	6956879	-	ID=PB.11271.1;geneID=PB.11271
A05	lincRNA	exon	6955820	6956027	-	Parent=PB.11271.1
A05	lincRNA	exon	6956118	6956174	-	Parent=PB.11271.1
A05	lincRNA	exon	6956314	6956418	-	Parent=PB.11271.1
A05	lincRNA	exon	6956513	6956748	-	Parent=PB.11271.1
A05	lincRNA	exon	6956821	6956879	-	Parent=PB.11271.1
A05	lincRNA	transcript	7344410	7346061	+	ID=PB.11293.1;geneID=PB.11293
A05	lincRNA	exon	7344410	7344802	+	Parent=PB.11293.1
A05	lincRNA	exon	7344987	7346061	+	Parent=PB.11293.1
A05	lincRNA	transcript	7617996	7618566	+	ID=PB.11310.1;geneID=PB.11310
A05	lincRNA	exon	7617996	7618566	+	Parent=PB.11310.1
A05	lincRNA	transcript	7617998	7619258	+	ID=PB.11310.2;geneID=PB.11310
A05	lincRNA	exon	7617998	7619258	+	Parent=PB.11310.2
A05	lincRNA	transcript	7874002	7875460	+	ID=PB.11329.1;geneID=PB.11329
A05	lincRNA	exon	7874002	7875460	+	Parent=PB.11329.1
A05	lincRNA	transcript	8345828	8346595	+	ID=PB.11371.1;geneID=PB.11371
A05	lincRNA	exon	8345828	8346595	+	Parent=PB.11371.1
A05	lincRNA	transcript	8460420	8461791	-	ID=PB.11376.11;geneID=PB.11376
A05	lincRNA	exon	8460420	8461791	-	Parent=PB.11376.11
A05	lincRNA	transcript	8577956	8578751	+	ID=PB.11382.4;geneID=PB.11382
A05	lincRNA	exon	8577956	8578751	+	Parent=PB.11382.4
A05	lincRNA	transcript	10207488	10208770	-	ID=PB.11477.1;geneID=PB.11477
A05	lincRNA	exon	10207488	10208770	-	Parent=PB.11477.1
A05	lincRNA	transcript	10207691	10208770	+	ID=PB.11476.1;geneID=PB.11476
A05	lincRNA	exon	10207691	10208770	+	Parent=PB.11476.1
A05	lincRNA	transcript	10315076	10316566	+	ID=PB.11481.9;geneID=PB.11481
A05	lincRNA	exon	10315076	10316566	+	Parent=PB.11481.9
A05	lincRNA	transcript	10374304	10375220	+	ID=PB.11486.1;geneID=PB.11486
A05	lincRNA	exon	10374304	10375220	+	Parent=PB.11486.1
A05	lincRNA	transcript	10422611	10425711	-	ID=PB.11488.1;geneID=PB.11488
A05	lincRNA	exon	10422611	10425711	-	Parent=PB.11488.1
A05	lincRNA	transcript	10423662	10425713	-	ID=PB.11488.2;geneID=PB.11488
A05	lincRNA	exon	10423662	10425713	-	Parent=PB.11488.2
A05	lincRNA	transcript	10424343	10425713	-	ID=PB.11488.3;geneID=PB.11488
A05	lincRNA	exon	10424343	10425713	-	Parent=PB.11488.3
A05	lincRNA	transcript	10544062	10546783	+	ID=PB.11495.1;geneID=PB.11495
A05	lincRNA	exon	10544062	10546783	+	Parent=PB.11495.1
A05	lincRNA	transcript	10617065	10617751	+	ID=PB.11500.1;geneID=PB.11500
A05	lincRNA	exon	10617065	10617751	+	Parent=PB.11500.1
A05	lincRNA	transcript	10729816	10731647	+	ID=PB.11507.1;geneID=PB.11507
A05	lincRNA	exon	10729816	10730125	+	Parent=PB.11507.1
A05	lincRNA	exon	10730730	10731292	+	Parent=PB.11507.1
A05	lincRNA	exon	10731376	10731647	+	Parent=PB.11507.1
A05	lincRNA	transcript	10772945	10773225	-	ID=PB.11512.4;geneID=PB.11512
A05	lincRNA	exon	10772945	10773225	-	Parent=PB.11512.4
A05	lincRNA	transcript	13038598	13039357	-	ID=PB.11607.1;geneID=PB.11607
A05	lincRNA	exon	13038598	13039357	-	Parent=PB.11607.1
A05	lincRNA	transcript	13059580	13061676	-	ID=PB.11608.1;geneID=PB.11608
A05	lincRNA	exon	13059580	13061676	-	Parent=PB.11608.1
A05	lincRNA	transcript	13060228	13061664	-	ID=PB.11608.2;geneID=PB.11608
A05	lincRNA	exon	13060228	13061664	-	Parent=PB.11608.2
A05	lincRNA	transcript	13443752	13446527	-	ID=PB.11619.4;geneID=PB.11619
A05	lincRNA	exon	13443752	13444875	-	Parent=PB.11619.4
A05	lincRNA	exon	13446233	13446527	-	Parent=PB.11619.4
A05	lincRNA	transcript	13444251	13446569	-	ID=PB.11619.5;geneID=PB.11619
A05	lincRNA	exon	13444251	13446569	-	Parent=PB.11619.5
A05	lincRNA	transcript	13493108	13498482	-	ID=PB.11621.1;geneID=PB.11621
A05	lincRNA	exon	13493108	13496654	-	Parent=PB.11621.1
A05	lincRNA	exon	13496767	13498482	-	Parent=PB.11621.1
A05	lincRNA	transcript	16447899	16448605	-	ID=PB.11681.4;geneID=PB.11681
A05	lincRNA	exon	16447899	16448605	-	Parent=PB.11681.4
A05	lincRNA	transcript	16528335	16530236	-	ID=PB.11682.1;geneID=PB.11682
A05	lincRNA	exon	16528335	16530236	-	Parent=PB.11682.1
A05	lincRNA	transcript	16678325	16679624	+	ID=PB.11686.1;geneID=PB.11686
A05	lincRNA	exon	16678325	16678694	+	Parent=PB.11686.1
A05	lincRNA	exon	16678909	16679624	+	Parent=PB.11686.1
A05	lincRNA	transcript	16678327	16680351	+	ID=PB.11686.2;geneID=PB.11686
A05	lincRNA	exon	16678327	16678694	+	Parent=PB.11686.2
A05	lincRNA	exon	16678909	16679026	+	Parent=PB.11686.2
A05	lincRNA	exon	16680089	16680351	+	Parent=PB.11686.2
A05	lincRNA	transcript	16678400	16684045	+	ID=PB.11686.4;geneID=PB.11686
A05	lincRNA	exon	16678400	16678694	+	Parent=PB.11686.4
A05	lincRNA	exon	16678909	16684045	+	Parent=PB.11686.4
A05	lincRNA	transcript	16680617	16684123	+	ID=PB.11686.5;geneID=PB.11686
A05	lincRNA	exon	16680617	16684123	+	Parent=PB.11686.5
A05	lincRNA	transcript	19662250	19663359	+	ID=PB.11836.1;geneID=PB.11836
A05	lincRNA	exon	19662250	19663359	+	Parent=PB.11836.1
A05	lincRNA	transcript	20698356	20701507	-	ID=PB.11930.1;geneID=PB.11930
A05	lincRNA	exon	20698356	20701223	-	Parent=PB.11930.1
A05	lincRNA	exon	20701265	20701507	-	Parent=PB.11930.1
A05	lincRNA	transcript	20699134	20701508	-	ID=PB.11930.2;geneID=PB.11930
A05	lincRNA	exon	20699134	20701508	-	Parent=PB.11930.2
A05	lincRNA	transcript	20699134	20701510	-	ID=PB.11930.3;geneID=PB.11930
A05	lincRNA	exon	20699134	20701223	-	Parent=PB.11930.3
A05	lincRNA	exon	20701265	20701510	-	Parent=PB.11930.3
A05	lincRNA	transcript	20700055	20701507	-	ID=PB.11930.4;geneID=PB.11930
A05	lincRNA	exon	20700055	20701223	-	Parent=PB.11930.4
A05	lincRNA	exon	20701265	20701507	-	Parent=PB.11930.4
A05	lincRNA	transcript	20788179	20788701	-	ID=PB.11938.1;geneID=PB.11938
A05	lincRNA	exon	20788179	20788701	-	Parent=PB.11938.1
A05	lincRNA	transcript	21080590	21081577	+	ID=PB.11971.1;geneID=PB.11971
A05	lincRNA	exon	21080590	21081577	+	Parent=PB.11971.1
A05	lincRNA	transcript	22025362	22027542	+	ID=PB.12067.1;geneID=PB.12067
A05	lincRNA	exon	22025362	22025810	+	Parent=PB.12067.1
A05	lincRNA	exon	22026147	22026220	+	Parent=PB.12067.1
A05	lincRNA	exon	22026367	22026448	+	Parent=PB.12067.1
A05	lincRNA	exon	22026512	22026595	+	Parent=PB.12067.1
A05	lincRNA	exon	22026729	22026839	+	Parent=PB.12067.1
A05	lincRNA	exon	22026926	22026997	+	Parent=PB.12067.1
A05	lincRNA	exon	22027114	22027542	+	Parent=PB.12067.1
A05	lincRNA	transcript	22025371	22027539	+	ID=PB.12067.2;geneID=PB.12067
A05	lincRNA	exon	22025371	22025490	+	Parent=PB.12067.2
A05	lincRNA	exon	22025560	22025810	+	Parent=PB.12067.2
A05	lincRNA	exon	22026147	22026220	+	Parent=PB.12067.2
A05	lincRNA	exon	22026367	22026448	+	Parent=PB.12067.2
A05	lincRNA	exon	22026512	22026595	+	Parent=PB.12067.2
A05	lincRNA	exon	22026729	22026839	+	Parent=PB.12067.2
A05	lincRNA	exon	22026926	22026997	+	Parent=PB.12067.2
A05	lincRNA	exon	22027114	22027539	+	Parent=PB.12067.2
A05	lincRNA	transcript	22172914	22173628	-	ID=PB.12082.1;geneID=PB.12082
A05	lincRNA	exon	22172914	22173628	-	Parent=PB.12082.1
A05	lincRNA	transcript	22174416	22175767	-	ID=PB.12082.6;geneID=PB.12082
A05	lincRNA	exon	22174416	22174695	-	Parent=PB.12082.6
A05	lincRNA	exon	22174876	22175186	-	Parent=PB.12082.6
A05	lincRNA	exon	22175663	22175767	-	Parent=PB.12082.6
A05	lincRNA	transcript	22249430	22250489	-	ID=PB.12088.11;geneID=PB.12088
A05	lincRNA	exon	22249430	22250489	-	Parent=PB.12088.11
A05	lincRNA	transcript	22501833	22504224	+	ID=PB.12119.1;geneID=PB.12119
A05	lincRNA	exon	22501833	22504224	+	Parent=PB.12119.1
A05	lincRNA	transcript	22517355	22519060	-	ID=PB.12121.1;geneID=PB.12121
A05	lincRNA	exon	22517355	22519060	-	Parent=PB.12121.1
A05	lincRNA	transcript	23917124	23918390	+	ID=PB.12282.1;geneID=PB.12282
A05	lincRNA	exon	23917124	23917220	+	Parent=PB.12282.1
A05	lincRNA	exon	23918099	23918390	+	Parent=PB.12282.1
A05	lincRNA	transcript	24133007	24134012	-	ID=PB.12299.1;geneID=PB.12299
A05	lincRNA	exon	24133007	24134012	-	Parent=PB.12299.1
A05	lincRNA	transcript	24298019	24299421	+	ID=PB.12318.1;geneID=PB.12318
A05	lincRNA	exon	24298019	24299421	+	Parent=PB.12318.1
A05	lincRNA	transcript	24394663	24395386	+	ID=PB.12331.9;geneID=PB.12331
A05	lincRNA	exon	24394663	24394799	+	Parent=PB.12331.9
A05	lincRNA	exon	24394888	24395386	+	Parent=PB.12331.9
A05	lincRNA	transcript	24949725	24950374	+	ID=PB.12418.1;geneID=PB.12418
A05	lincRNA	exon	24949725	24950374	+	Parent=PB.12418.1
A05	lincRNA	transcript	25200661	25201846	-	ID=PB.12464.1;geneID=PB.12464
A05	lincRNA	exon	25200661	25201846	-	Parent=PB.12464.1
A05	lincRNA	transcript	25923794	25924166	-	ID=PB.12593.1;geneID=PB.12593
A05	lincRNA	exon	25923794	25923991	-	Parent=PB.12593.1
A05	lincRNA	exon	25924084	25924166	-	Parent=PB.12593.1
A05	lincRNA	transcript	28013224	28014045	+	ID=PB.12878.1;geneID=PB.12878
A05	lincRNA	exon	28013224	28014045	+	Parent=PB.12878.1
A05	lincRNA	transcript	28013226	28014043	+	ID=PB.12878.2;geneID=PB.12878
A05	lincRNA	exon	28013226	28013315	+	Parent=PB.12878.2
A05	lincRNA	exon	28013614	28014043	+	Parent=PB.12878.2
A05	lincRNA	transcript	28304507	28305965	+	ID=PB.12915.1;geneID=PB.12915
A05	lincRNA	exon	28304507	28305965	+	Parent=PB.12915.1
A05	lincRNA	transcript	28304599	28305897	+	ID=PB.12915.2;geneID=PB.12915
A05	lincRNA	exon	28304599	28304828	+	Parent=PB.12915.2
A05	lincRNA	exon	28305131	28305897	+	Parent=PB.12915.2
A06	lincRNA	transcript	210886	213335	-	ID=PB.12959.1;geneID=PB.12959
A06	lincRNA	exon	210886	211031	-	Parent=PB.12959.1
A06	lincRNA	exon	211180	211606	-	Parent=PB.12959.1
A06	lincRNA	exon	211715	211787	-	Parent=PB.12959.1
A06	lincRNA	exon	211877	212226	-	Parent=PB.12959.1
A06	lincRNA	exon	212416	212765	-	Parent=PB.12959.1
A06	lincRNA	exon	212921	213335	-	Parent=PB.12959.1
A06	lincRNA	transcript	211252	213395	-	ID=PB.12959.2;geneID=PB.12959
A06	lincRNA	exon	211252	211606	-	Parent=PB.12959.2
A06	lincRNA	exon	211715	211787	-	Parent=PB.12959.2
A06	lincRNA	exon	211877	212226	-	Parent=PB.12959.2
A06	lincRNA	exon	212416	212765	-	Parent=PB.12959.2
A06	lincRNA	exon	212921	213395	-	Parent=PB.12959.2
A06	lincRNA	transcript	211661	213344	-	ID=PB.12959.3;geneID=PB.12959
A06	lincRNA	exon	211661	212226	-	Parent=PB.12959.3
A06	lincRNA	exon	212416	212765	-	Parent=PB.12959.3
A06	lincRNA	exon	212921	213344	-	Parent=PB.12959.3
A06	lincRNA	transcript	211664	213369	-	ID=PB.12959.4;geneID=PB.12959
A06	lincRNA	exon	211664	212765	-	Parent=PB.12959.4
A06	lincRNA	exon	212921	213369	-	Parent=PB.12959.4
A06	lincRNA	transcript	744052	746194	+	ID=PB.13014.1;geneID=PB.13014
A06	lincRNA	exon	744052	744290	+	Parent=PB.13014.1
A06	lincRNA	exon	744385	744566	+	Parent=PB.13014.1
A06	lincRNA	exon	744649	744908	+	Parent=PB.13014.1
A06	lincRNA	exon	744995	746194	+	Parent=PB.13014.1
A06	lincRNA	transcript	984753	985375	+	ID=PB.13031.1;geneID=PB.13031
A06	lincRNA	exon	984753	985375	+	Parent=PB.13031.1
A06	lincRNA	transcript	1122354	1124420	+	ID=PB.13044.1;geneID=PB.13044
A06	lincRNA	exon	1122354	1122581	+	Parent=PB.13044.1
A06	lincRNA	exon	1122676	1122809	+	Parent=PB.13044.1
A06	lincRNA	exon	1122894	1122999	+	Parent=PB.13044.1
A06	lincRNA	exon	1123087	1124420	+	Parent=PB.13044.1
A06	lincRNA	transcript	1122354	1124469	+	ID=PB.13044.2;geneID=PB.13044
A06	lincRNA	exon	1122354	1122581	+	Parent=PB.13044.2
A06	lincRNA	exon	1122676	1122809	+	Parent=PB.13044.2
A06	lincRNA	exon	1122894	1122999	+	Parent=PB.13044.2
A06	lincRNA	exon	1123087	1123154	+	Parent=PB.13044.2
A06	lincRNA	exon	1123260	1124469	+	Parent=PB.13044.2
A06	lincRNA	transcript	1159976	1161606	-	ID=PB.13054.1;geneID=PB.13054
A06	lincRNA	exon	1159976	1160335	-	Parent=PB.13054.1
A06	lincRNA	exon	1160509	1160546	-	Parent=PB.13054.1
A06	lincRNA	exon	1160642	1160692	-	Parent=PB.13054.1
A06	lincRNA	exon	1160774	1161041	-	Parent=PB.13054.1
A06	lincRNA	exon	1161339	1161606	-	Parent=PB.13054.1
A06	lincRNA	transcript	1358029	1360593	+	ID=PB.13074.16;geneID=PB.13074
A06	lincRNA	exon	1358029	1360593	+	Parent=PB.13074.16
A06	lincRNA	transcript	1469160	1470900	-	ID=PB.13084.1;geneID=PB.13084
A06	lincRNA	exon	1469160	1470712	-	Parent=PB.13084.1
A06	lincRNA	exon	1470813	1470900	-	Parent=PB.13084.1
A06	lincRNA	transcript	1476108	1476756	+	ID=PB.13085.1;geneID=PB.13085
A06	lincRNA	exon	1476108	1476756	+	Parent=PB.13085.1
A06	lincRNA	transcript	1527858	1528908	-	ID=PB.13091.1;geneID=PB.13091
A06	lincRNA	exon	1527858	1528222	-	Parent=PB.13091.1
A06	lincRNA	exon	1528692	1528908	-	Parent=PB.13091.1
A06	lincRNA	transcript	1527935	1528824	-	ID=PB.13091.2;geneID=PB.13091
A06	lincRNA	exon	1527935	1528824	-	Parent=PB.13091.2
A06	lincRNA	transcript	1531039	1532287	-	ID=PB.13092.1;geneID=PB.13092
A06	lincRNA	exon	1531039	1531354	-	Parent=PB.13092.1
A06	lincRNA	exon	1531985	1532287	-	Parent=PB.13092.1
A06	lincRNA	transcript	2916758	2917001	+	ID=PB.13217.7;geneID=PB.13217
A06	lincRNA	exon	2916758	2917001	+	Parent=PB.13217.7
A06	lincRNA	transcript	3374227	3375224	-	ID=PB.13280.6;geneID=PB.13280
A06	lincRNA	exon	3374227	3375224	-	Parent=PB.13280.6
A06	lincRNA	transcript	3785945	3791359	+	ID=PB.13347.1;geneID=PB.13347
A06	lincRNA	exon	3785945	3791359	+	Parent=PB.13347.1
A06	lincRNA	transcript	3791235	3793330	+	ID=PB.13347.2;geneID=PB.13347
A06	lincRNA	exon	3791235	3793330	+	Parent=PB.13347.2
A06	lincRNA	transcript	3861680	3862555	-	ID=PB.13361.1;geneID=PB.13361
A06	lincRNA	exon	3861680	3862555	-	Parent=PB.13361.1
A06	lincRNA	transcript	4529590	4530557	+	ID=PB.13458.1;geneID=PB.13458
A06	lincRNA	exon	4529590	4529780	+	Parent=PB.13458.1
A06	lincRNA	exon	4529868	4529914	+	Parent=PB.13458.1
A06	lincRNA	exon	4530067	4530143	+	Parent=PB.13458.1
A06	lincRNA	exon	4530245	4530557	+	Parent=PB.13458.1
A06	lincRNA	transcript	4672165	4672553	-	ID=PB.13468.1;geneID=PB.13468
A06	lincRNA	exon	4672165	4672553	-	Parent=PB.13468.1
A06	lincRNA	transcript	4936014	4937264	+	ID=PB.13499.3;geneID=PB.13499
A06	lincRNA	exon	4936014	4937264	+	Parent=PB.13499.3
A06	lincRNA	transcript	4983682	4984902	-	ID=PB.13505.1;geneID=PB.13505
A06	lincRNA	exon	4983682	4984902	-	Parent=PB.13505.1
A06	lincRNA	transcript	4983730	4984841	-	ID=PB.13505.2;geneID=PB.13505
A06	lincRNA	exon	4983730	4984088	-	Parent=PB.13505.2
A06	lincRNA	exon	4984164	4984233	-	Parent=PB.13505.2
A06	lincRNA	exon	4984606	4984841	-	Parent=PB.13505.2
A06	lincRNA	transcript	5471068	5472391	-	ID=PB.13557.1;geneID=PB.13557
A06	lincRNA	exon	5471068	5472391	-	Parent=PB.13557.1
A06	lincRNA	transcript	5735769	5736035	-	ID=PB.13585.5;geneID=PB.13585
A06	lincRNA	exon	5735769	5736035	-	Parent=PB.13585.5
A06	lincRNA	transcript	5973333	5974453	+	ID=PB.13610.1;geneID=PB.13610
A06	lincRNA	exon	5973333	5974453	+	Parent=PB.13610.1
A06	lincRNA	transcript	6116583	6117761	-	ID=PB.13632.1;geneID=PB.13632
A06	lincRNA	exon	6116583	6116846	-	Parent=PB.13632.1
A06	lincRNA	exon	6117237	6117278	-	Parent=PB.13632.1
A06	lincRNA	exon	6117480	6117535	-	Parent=PB.13632.1
A06	lincRNA	exon	6117660	6117761	-	Parent=PB.13632.1
A06	lincRNA	transcript	6116648	6117761	-	ID=PB.13632.2;geneID=PB.13632
A06	lincRNA	exon	6116648	6117761	-	Parent=PB.13632.2
A06	lincRNA	transcript	7779736	7780694	+	ID=PB.13832.1;geneID=PB.13832
A06	lincRNA	exon	7779736	7780694	+	Parent=PB.13832.1
A06	lincRNA	transcript	7848124	7849204	+	ID=PB.13839.2;geneID=PB.13839
A06	lincRNA	exon	7848124	7849204	+	Parent=PB.13839.2
A06	lincRNA	transcript	8061802	8063682	+	ID=PB.13861.1;geneID=PB.13861
A06	lincRNA	exon	8061802	8062228	+	Parent=PB.13861.1
A06	lincRNA	exon	8062635	8063682	+	Parent=PB.13861.1
A06	lincRNA	transcript	8325599	8326665	-	ID=PB.13887.1;geneID=PB.13887
A06	lincRNA	exon	8325599	8326665	-	Parent=PB.13887.1
A06	lincRNA	transcript	8341034	8342342	+	ID=PB.13889.1;geneID=PB.13889
A06	lincRNA	exon	8341034	8342342	+	Parent=PB.13889.1
A06	lincRNA	transcript	8341115	8342322	+	ID=PB.13889.2;geneID=PB.13889
A06	lincRNA	exon	8341115	8341222	+	Parent=PB.13889.2
A06	lincRNA	exon	8341264	8342322	+	Parent=PB.13889.2
A06	lincRNA	transcript	8459712	8460769	+	ID=PB.13898.1;geneID=PB.13898
A06	lincRNA	exon	8459712	8460769	+	Parent=PB.13898.1
A06	lincRNA	transcript	10298948	10299940	-	ID=PB.14053.1;geneID=PB.14053
A06	lincRNA	exon	10298948	10299940	-	Parent=PB.14053.1
A06	lincRNA	transcript	10387311	10388761	-	ID=PB.14061.1;geneID=PB.14061
A06	lincRNA	exon	10387311	10387682	-	Parent=PB.14061.1
A06	lincRNA	exon	10387748	10387823	-	Parent=PB.14061.1
A06	lincRNA	exon	10387933	10388444	-	Parent=PB.14061.1
A06	lincRNA	exon	10388517	10388761	-	Parent=PB.14061.1
A06	lincRNA	transcript	10542343	10543010	-	ID=PB.14072.1;geneID=PB.14072
A06	lincRNA	exon	10542343	10543010	-	Parent=PB.14072.1
A06	lincRNA	transcript	10628148	10628818	+	ID=PB.14079.1;geneID=PB.14079
A06	lincRNA	exon	10628148	10628818	+	Parent=PB.14079.1
A06	lincRNA	transcript	11309290	11310417	-	ID=PB.14135.2;geneID=PB.14135
A06	lincRNA	exon	11309290	11310417	-	Parent=PB.14135.2
A06	lincRNA	transcript	11539585	11540483	+	ID=PB.14161.5;geneID=PB.14161
A06	lincRNA	exon	11539585	11540483	+	Parent=PB.14161.5
A06	lincRNA	transcript	11654858	11656483	+	ID=PB.14173.1;geneID=PB.14173
A06	lincRNA	exon	11654858	11655208	+	Parent=PB.14173.1
A06	lincRNA	exon	11655610	11656483	+	Parent=PB.14173.1
A06	lincRNA	transcript	12051432	12053298	+	ID=PB.14198.1;geneID=PB.14198
A06	lincRNA	exon	12051432	12051578	+	Parent=PB.14198.1
A06	lincRNA	exon	12051683	12052429	+	Parent=PB.14198.1
A06	lincRNA	exon	12052524	12052579	+	Parent=PB.14198.1
A06	lincRNA	exon	12052669	12052735	+	Parent=PB.14198.1
A06	lincRNA	exon	12053113	12053298	+	Parent=PB.14198.1
A06	lincRNA	transcript	12875783	12878746	-	ID=PB.14239.1;geneID=PB.14239
A06	lincRNA	exon	12875783	12878746	-	Parent=PB.14239.1
A06	lincRNA	transcript	12923534	12924958	-	ID=PB.14242.1;geneID=PB.14242
A06	lincRNA	exon	12923534	12924786	-	Parent=PB.14242.1
A06	lincRNA	exon	12924874	12924958	-	Parent=PB.14242.1
A06	lincRNA	transcript	12928826	12930806	-	ID=PB.14243.1;geneID=PB.14243
A06	lincRNA	exon	12928826	12929301	-	Parent=PB.14243.1
A06	lincRNA	exon	12929392	12929481	-	Parent=PB.14243.1
A06	lincRNA	exon	12929575	12929654	-	Parent=PB.14243.1
A06	lincRNA	exon	12929776	12929904	-	Parent=PB.14243.1
A06	lincRNA	exon	12930024	12930083	-	Parent=PB.14243.1
A06	lincRNA	exon	12930681	12930806	-	Parent=PB.14243.1
A06	lincRNA	transcript	12928829	12931120	-	ID=PB.14243.2;geneID=PB.14243
A06	lincRNA	exon	12928829	12929481	-	Parent=PB.14243.2
A06	lincRNA	exon	12929575	12929654	-	Parent=PB.14243.2
A06	lincRNA	exon	12929776	12931120	-	Parent=PB.14243.2
A06	lincRNA	transcript	13883050	13883625	+	ID=PB.14275.1;geneID=PB.14275
A06	lincRNA	exon	13883050	13883625	+	Parent=PB.14275.1
A06	lincRNA	transcript	15319278	15319941	+	ID=PB.14304.3;geneID=PB.14304
A06	lincRNA	exon	15319278	15319941	+	Parent=PB.14304.3
A06	lincRNA	transcript	15340748	15341539	+	ID=PB.14305.34;geneID=PB.14305
A06	lincRNA	exon	15340748	15341539	+	Parent=PB.14305.34
A06	lincRNA	transcript	15577731	15580361	-	ID=PB.14320.1;geneID=PB.14320
A06	lincRNA	exon	15577731	15580361	-	Parent=PB.14320.1
A06	lincRNA	transcript	16467187	16468214	+	ID=PB.14352.1;geneID=PB.14352
A06	lincRNA	exon	16467187	16468214	+	Parent=PB.14352.1
A06	lincRNA	transcript	17230187	17230440	+	ID=PB.14386.7;geneID=PB.14386
A06	lincRNA	exon	17230187	17230440	+	Parent=PB.14386.7
A06	lincRNA	transcript	17699687	17701182	+	ID=PB.14420.1;geneID=PB.14420
A06	lincRNA	exon	17699687	17701182	+	Parent=PB.14420.1
A06	lincRNA	transcript	17699727	17702652	+	ID=PB.14420.2;geneID=PB.14420
A06	lincRNA	exon	17699727	17701162	+	Parent=PB.14420.2
A06	lincRNA	exon	17702636	17702652	+	Parent=PB.14420.2
A06	lincRNA	transcript	17803927	17804511	+	ID=PB.14429.1;geneID=PB.14429
A06	lincRNA	exon	17803927	17804511	+	Parent=PB.14429.1
A06	lincRNA	transcript	18627359	18628972	-	ID=PB.14481.1;geneID=PB.14481
A06	lincRNA	exon	18627359	18627726	-	Parent=PB.14481.1
A06	lincRNA	exon	18628312	18628972	-	Parent=PB.14481.1
A06	lincRNA	transcript	19971209	19972584	-	ID=PB.14623.2;geneID=PB.14623
A06	lincRNA	exon	19971209	19972584	-	Parent=PB.14623.2
A06	lincRNA	transcript	20250375	20251641	+	ID=PB.14647.1;geneID=PB.14647
A06	lincRNA	exon	20250375	20251641	+	Parent=PB.14647.1
A06	lincRNA	transcript	20761377	20762449	-	ID=PB.14691.1;geneID=PB.14691
A06	lincRNA	exon	20761377	20762449	-	Parent=PB.14691.1
A06	lincRNA	transcript	21001135	21002336	+	ID=PB.14712.1;geneID=PB.14712
A06	lincRNA	exon	21001135	21002336	+	Parent=PB.14712.1
A06	lincRNA	transcript	21155507	21157553	-	ID=PB.14722.3;geneID=PB.14722
A06	lincRNA	exon	21155507	21155993	-	Parent=PB.14722.3
A06	lincRNA	exon	21156062	21156381	-	Parent=PB.14722.3
A06	lincRNA	exon	21157305	21157553	-	Parent=PB.14722.3
A06	lincRNA	transcript	21633062	21634523	-	ID=PB.14780.1;geneID=PB.14780
A06	lincRNA	exon	21633062	21633395	-	Parent=PB.14780.1
A06	lincRNA	exon	21633525	21633612	-	Parent=PB.14780.1
A06	lincRNA	exon	21633773	21634123	-	Parent=PB.14780.1
A06	lincRNA	exon	21634207	21634523	-	Parent=PB.14780.1
A06	lincRNA	transcript	21633063	21634520	-	ID=PB.14780.2;geneID=PB.14780
A06	lincRNA	exon	21633063	21633395	-	Parent=PB.14780.2
A06	lincRNA	exon	21633525	21633584	-	Parent=PB.14780.2
A06	lincRNA	exon	21633773	21634123	-	Parent=PB.14780.2
A06	lincRNA	exon	21634207	21634520	-	Parent=PB.14780.2
A06	lincRNA	transcript	21912629	21913465	+	ID=PB.14810.1;geneID=PB.14810
A06	lincRNA	exon	21912629	21913465	+	Parent=PB.14810.1
A06	lincRNA	transcript	22214284	22214808	+	ID=PB.14832.1;geneID=PB.14832
A06	lincRNA	exon	22214284	22214495	+	Parent=PB.14832.1
A06	lincRNA	exon	22214592	22214808	+	Parent=PB.14832.1
A06	lincRNA	transcript	22463764	22464790	+	ID=PB.14846.24;geneID=PB.14846
A06	lincRNA	exon	22463764	22464790	+	Parent=PB.14846.24
A06	lincRNA	transcript	23080201	23082252	+	ID=PB.14910.1;geneID=PB.14910
A06	lincRNA	exon	23080201	23081253	+	Parent=PB.14910.1
A06	lincRNA	exon	23081339	23081459	+	Parent=PB.14910.1
A06	lincRNA	exon	23081539	23081618	+	Parent=PB.14910.1
A06	lincRNA	exon	23081709	23081848	+	Parent=PB.14910.1
A06	lincRNA	exon	23081960	23082059	+	Parent=PB.14910.1
A06	lincRNA	exon	23082143	23082252	+	Parent=PB.14910.1
A06	lincRNA	transcript	23080201	23082480	+	ID=PB.14910.2;geneID=PB.14910
A06	lincRNA	exon	23080201	23080776	+	Parent=PB.14910.2
A06	lincRNA	exon	23081138	23081253	+	Parent=PB.14910.2
A06	lincRNA	exon	23081339	23081459	+	Parent=PB.14910.2
A06	lincRNA	exon	23081539	23081618	+	Parent=PB.14910.2
A06	lincRNA	exon	23081697	23081848	+	Parent=PB.14910.2
A06	lincRNA	exon	23081960	23082059	+	Parent=PB.14910.2
A06	lincRNA	exon	23082143	23082480	+	Parent=PB.14910.2
A06	lincRNA	transcript	23080284	23082252	+	ID=PB.14910.3;geneID=PB.14910
A06	lincRNA	exon	23080284	23081253	+	Parent=PB.14910.3
A06	lincRNA	exon	23081339	23082252	+	Parent=PB.14910.3
A06	lincRNA	transcript	23080286	23082254	+	ID=PB.14910.4;geneID=PB.14910
A06	lincRNA	exon	23080286	23080776	+	Parent=PB.14910.4
A06	lincRNA	exon	23081138	23081253	+	Parent=PB.14910.4
A06	lincRNA	exon	23081339	23081459	+	Parent=PB.14910.4
A06	lincRNA	exon	23081539	23081618	+	Parent=PB.14910.4
A06	lincRNA	exon	23081709	23081848	+	Parent=PB.14910.4
A06	lincRNA	exon	23081960	23082059	+	Parent=PB.14910.4
A06	lincRNA	exon	23082143	23082254	+	Parent=PB.14910.4
A06	lincRNA	transcript	23085801	23087038	-	ID=PB.14912.1;geneID=PB.14912
A06	lincRNA	exon	23085801	23086171	-	Parent=PB.14912.1
A06	lincRNA	exon	23086649	23086739	-	Parent=PB.14912.1
A06	lincRNA	exon	23086909	23087038	-	Parent=PB.14912.1
A06	lincRNA	transcript	23441424	23442669	+	ID=PB.14958.1;geneID=PB.14958
A06	lincRNA	exon	23441424	23442669	+	Parent=PB.14958.1
A06	lincRNA	transcript	23487274	23488401	-	ID=PB.14966.12;geneID=PB.14966
A06	lincRNA	exon	23487274	23487663	-	Parent=PB.14966.12
A06	lincRNA	exon	23487809	23488401	-	Parent=PB.14966.12
A06	lincRNA	transcript	23750575	23751761	-	ID=PB.14992.1;geneID=PB.14992
A06	lincRNA	exon	23750575	23750738	-	Parent=PB.14992.1
A06	lincRNA	exon	23750928	23751312	-	Parent=PB.14992.1
A06	lincRNA	exon	23751691	23751761	-	Parent=PB.14992.1
A06	lincRNA	transcript	23977409	23978450	-	ID=PB.15026.3;geneID=PB.15026
A06	lincRNA	exon	23977409	23978450	-	Parent=PB.15026.3
A06	lincRNA	transcript	23988736	23989656	+	ID=PB.15028.1;geneID=PB.15028
A06	lincRNA	exon	23988736	23989656	+	Parent=PB.15028.1
A06	lincRNA	transcript	24425265	24427238	-	ID=PB.15075.1;geneID=PB.15075
A06	lincRNA	exon	24425265	24425548	-	Parent=PB.15075.1
A06	lincRNA	exon	24426813	24426901	-	Parent=PB.15075.1
A06	lincRNA	exon	24427116	24427238	-	Parent=PB.15075.1
A06	lincRNA	transcript	24546355	24547355	+	ID=PB.15101.1;geneID=PB.15101
A06	lincRNA	exon	24546355	24547355	+	Parent=PB.15101.1
A06	lincRNA	transcript	24674392	24675521	+	ID=PB.15114.1;geneID=PB.15114
A06	lincRNA	exon	24674392	24674448	+	Parent=PB.15114.1
A06	lincRNA	exon	24674572	24675521	+	Parent=PB.15114.1
A06	lincRNA	transcript	25443769	25445874	-	ID=PB.15226.1;geneID=PB.15226
A06	lincRNA	exon	25443769	25444164	-	Parent=PB.15226.1
A06	lincRNA	exon	25444333	25445874	-	Parent=PB.15226.1
A06	lincRNA	transcript	25858522	25859721	-	ID=PB.15266.1;geneID=PB.15266
A06	lincRNA	exon	25858522	25858775	-	Parent=PB.15266.1
A06	lincRNA	exon	25858877	25859295	-	Parent=PB.15266.1
A06	lincRNA	exon	25859381	25859456	-	Parent=PB.15266.1
A06	lincRNA	exon	25859545	25859721	-	Parent=PB.15266.1
A06	lincRNA	transcript	25951740	25953937	-	ID=PB.15275.1;geneID=PB.15275
A06	lincRNA	exon	25951740	25952082	-	Parent=PB.15275.1
A06	lincRNA	exon	25952157	25953125	-	Parent=PB.15275.1
A06	lincRNA	exon	25953199	25953433	-	Parent=PB.15275.1
A06	lincRNA	exon	25953551	25953708	-	Parent=PB.15275.1
A06	lincRNA	exon	25953807	25953937	-	Parent=PB.15275.1
A06	lincRNA	transcript	25951818	25953927	-	ID=PB.15275.3;geneID=PB.15275
A06	lincRNA	exon	25951818	25952082	-	Parent=PB.15275.3
A06	lincRNA	exon	25952157	25952322	-	Parent=PB.15275.3
A06	lincRNA	exon	25952414	25952543	-	Parent=PB.15275.3
A06	lincRNA	exon	25953035	25953125	-	Parent=PB.15275.3
A06	lincRNA	exon	25953199	25953433	-	Parent=PB.15275.3
A06	lincRNA	exon	25953551	25953708	-	Parent=PB.15275.3
A06	lincRNA	exon	25953807	25953927	-	Parent=PB.15275.3
A06	lincRNA	transcript	26628511	26629126	+	ID=PB.15352.1;geneID=PB.15352
A06	lincRNA	exon	26628511	26629126	+	Parent=PB.15352.1
A06	lincRNA	transcript	27916597	27917791	+	ID=PB.15522.1;geneID=PB.15522
A06	lincRNA	exon	27916597	27917791	+	Parent=PB.15522.1
A06	lincRNA	transcript	28229216	28230977	-	ID=PB.15557.1;geneID=PB.15557
A06	lincRNA	exon	28229216	28229541	-	Parent=PB.15557.1
A06	lincRNA	exon	28230887	28230977	-	Parent=PB.15557.1
A06	lincRNA	transcript	28229284	28231729	-	ID=PB.15557.2;geneID=PB.15557
A06	lincRNA	exon	28229284	28229541	-	Parent=PB.15557.2
A06	lincRNA	exon	28230887	28231265	-	Parent=PB.15557.2
A06	lincRNA	exon	28231343	28231485	-	Parent=PB.15557.2
A06	lincRNA	exon	28231594	28231729	-	Parent=PB.15557.2
A07	lincRNA	transcript	39469	40450	-	ID=PB.15667.1;geneID=PB.15667
A07	lincRNA	exon	39469	40139	-	Parent=PB.15667.1
A07	lincRNA	exon	40295	40450	-	Parent=PB.15667.1
A07	lincRNA	transcript	39491	40611	-	ID=PB.15667.2;geneID=PB.15667
A07	lincRNA	exon	39491	39835	-	Parent=PB.15667.2
A07	lincRNA	exon	39927	39995	-	Parent=PB.15667.2
A07	lincRNA	exon	40069	40139	-	Parent=PB.15667.2
A07	lincRNA	exon	40295	40611	-	Parent=PB.15667.2
A07	lincRNA	transcript	72058	72530	+	ID=PB.15671.1;geneID=PB.15671
A07	lincRNA	exon	72058	72530	+	Parent=PB.15671.1
A07	lincRNA	transcript	818479	823724	-	ID=PB.15728.9;geneID=PB.15728
A07	lincRNA	exon	818479	823724	-	Parent=PB.15728.9
A07	lincRNA	transcript	856365	859147	-	ID=PB.15732.7;geneID=PB.15732
A07	lincRNA	exon	856365	859147	-	Parent=PB.15732.7
A07	lincRNA	transcript	923403	928669	-	ID=PB.15732.11;geneID=PB.15732
A07	lincRNA	exon	923403	928669	-	Parent=PB.15732.11
A07	lincRNA	transcript	1783547	1784088	+	ID=PB.15777.5;geneID=PB.15777
A07	lincRNA	exon	1783547	1783577	+	Parent=PB.15777.5
A07	lincRNA	exon	1783857	1784088	+	Parent=PB.15777.5
A07	lincRNA	transcript	2707876	2709415	-	ID=PB.15828.1;geneID=PB.15828
A07	lincRNA	exon	2707876	2709415	-	Parent=PB.15828.1
A07	lincRNA	transcript	3487367	3488247	-	ID=PB.15880.24;geneID=PB.15880
A07	lincRNA	exon	3487367	3487774	-	Parent=PB.15880.24
A07	lincRNA	exon	3488032	3488247	-	Parent=PB.15880.24
A07	lincRNA	transcript	3739440	3740569	+	ID=PB.15894.4;geneID=PB.15894
A07	lincRNA	exon	3739440	3740347	+	Parent=PB.15894.4
A07	lincRNA	exon	3740424	3740569	+	Parent=PB.15894.4
A07	lincRNA	transcript	4706702	4708007	-	ID=PB.15932.1;geneID=PB.15932
A07	lincRNA	exon	4706702	4708007	-	Parent=PB.15932.1
A07	lincRNA	transcript	7474809	7476701	+	ID=PB.15969.6;geneID=PB.15969
A07	lincRNA	exon	7474809	7476701	+	Parent=PB.15969.6
A07	lincRNA	transcript	8170480	8171045	-	ID=PB.16010.1;geneID=PB.16010
A07	lincRNA	exon	8170480	8171045	-	Parent=PB.16010.1
A07	lincRNA	transcript	8241394	8249773	+	ID=PB.16020.1;geneID=PB.16020
A07	lincRNA	exon	8241394	8241574	+	Parent=PB.16020.1
A07	lincRNA	exon	8246607	8248327	+	Parent=PB.16020.1
A07	lincRNA	exon	8248403	8248497	+	Parent=PB.16020.1
A07	lincRNA	exon	8249402	8249773	+	Parent=PB.16020.1
A07	lincRNA	transcript	8247501	8249850	+	ID=PB.16020.2;geneID=PB.16020
A07	lincRNA	exon	8247501	8248327	+	Parent=PB.16020.2
A07	lincRNA	exon	8248403	8248497	+	Parent=PB.16020.2
A07	lincRNA	exon	8249402	8249850	+	Parent=PB.16020.2
A07	lincRNA	transcript	8651794	8652667	+	ID=PB.16041.2;geneID=PB.16041
A07	lincRNA	exon	8651794	8652667	+	Parent=PB.16041.2
A07	lincRNA	transcript	8936730	8937628	-	ID=PB.16060.1;geneID=PB.16060
A07	lincRNA	exon	8936730	8937628	-	Parent=PB.16060.1
A07	lincRNA	transcript	9568337	9569435	+	ID=PB.16101.1;geneID=PB.16101
A07	lincRNA	exon	9568337	9569435	+	Parent=PB.16101.1
A07	lincRNA	transcript	10478685	10480081	+	ID=PB.16147.1;geneID=PB.16147
A07	lincRNA	exon	10478685	10480081	+	Parent=PB.16147.1
A07	lincRNA	transcript	11403595	11405154	+	ID=PB.16184.1;geneID=PB.16184
A07	lincRNA	exon	11403595	11404070	+	Parent=PB.16184.1
A07	lincRNA	exon	11404165	11404311	+	Parent=PB.16184.1
A07	lincRNA	exon	11404384	11404472	+	Parent=PB.16184.1
A07	lincRNA	exon	11404559	11405154	+	Parent=PB.16184.1
A07	lincRNA	transcript	12065246	12066112	+	ID=PB.16246.1;geneID=PB.16246
A07	lincRNA	exon	12065246	12065414	+	Parent=PB.16246.1
A07	lincRNA	exon	12065486	12065536	+	Parent=PB.16246.1
A07	lincRNA	exon	12065854	12066112	+	Parent=PB.16246.1
A07	lincRNA	transcript	12495816	12496597	-	ID=PB.16278.1;geneID=PB.16278
A07	lincRNA	exon	12495816	12496597	-	Parent=PB.16278.1
A07	lincRNA	transcript	13625916	13626513	+	ID=PB.16353.1;geneID=PB.16353
A07	lincRNA	exon	13625916	13626126	+	Parent=PB.16353.1
A07	lincRNA	exon	13626213	13626513	+	Parent=PB.16353.1
A07	lincRNA	transcript	13688811	13689742	-	ID=PB.16357.1;geneID=PB.16357
A07	lincRNA	exon	13688811	13689742	-	Parent=PB.16357.1
A07	lincRNA	transcript	14309422	14310741	-	ID=PB.16412.1;geneID=PB.16412
A07	lincRNA	exon	14309422	14309892	-	Parent=PB.16412.1
A07	lincRNA	exon	14310418	14310741	-	Parent=PB.16412.1
A07	lincRNA	transcript	14309422	14310741	-	ID=PB.16412.2;geneID=PB.16412
A07	lincRNA	exon	14309422	14310741	-	Parent=PB.16412.2
A07	lincRNA	transcript	14557037	14557706	-	ID=PB.16431.1;geneID=PB.16431
A07	lincRNA	exon	14557037	14557706	-	Parent=PB.16431.1
A07	lincRNA	transcript	14569940	14570776	+	ID=PB.16430.16;geneID=PB.16430
A07	lincRNA	exon	14569940	14570776	+	Parent=PB.16430.16
A07	lincRNA	transcript	15432049	15433146	-	ID=PB.16522.1;geneID=PB.16522
A07	lincRNA	exon	15432049	15433146	-	Parent=PB.16522.1
A07	lincRNA	transcript	16019324	16020061	+	ID=PB.16564.1;geneID=PB.16564
A07	lincRNA	exon	16019324	16020061	+	Parent=PB.16564.1
A07	lincRNA	transcript	16341088	16342686	+	ID=PB.16584.1;geneID=PB.16584
A07	lincRNA	exon	16341088	16341288	+	Parent=PB.16584.1
A07	lincRNA	exon	16341395	16341777	+	Parent=PB.16584.1
A07	lincRNA	exon	16341924	16342225	+	Parent=PB.16584.1
A07	lincRNA	exon	16342315	16342686	+	Parent=PB.16584.1
A07	lincRNA	transcript	16707697	16708216	-	ID=PB.16625.1;geneID=PB.16625
A07	lincRNA	exon	16707697	16708216	-	Parent=PB.16625.1
A07	lincRNA	transcript	17208101	17209442	-	ID=PB.16683.5;geneID=PB.16683
A07	lincRNA	exon	17208101	17209442	-	Parent=PB.16683.5
A07	lincRNA	transcript	17979456	17981119	+	ID=PB.16778.1;geneID=PB.16778
A07	lincRNA	exon	17979456	17979554	+	Parent=PB.16778.1
A07	lincRNA	exon	17979765	17979817	+	Parent=PB.16778.1
A07	lincRNA	exon	17979923	17980232	+	Parent=PB.16778.1
A07	lincRNA	exon	17980329	17980425	+	Parent=PB.16778.1
A07	lincRNA	exon	17980731	17981119	+	Parent=PB.16778.1
A07	lincRNA	transcript	18958656	18959134	-	ID=PB.16895.1;geneID=PB.16895
A07	lincRNA	exon	18958656	18959134	-	Parent=PB.16895.1
A07	lincRNA	transcript	19596028	19598582	+	ID=PB.16986.2;geneID=PB.16986
A07	lincRNA	exon	19596028	19596417	+	Parent=PB.16986.2
A07	lincRNA	exon	19596510	19596675	+	Parent=PB.16986.2
A07	lincRNA	exon	19596757	19596891	+	Parent=PB.16986.2
A07	lincRNA	exon	19596969	19598582	+	Parent=PB.16986.2
A07	lincRNA	transcript	19596051	19597262	+	ID=PB.16986.3;geneID=PB.16986
A07	lincRNA	exon	19596051	19596193	+	Parent=PB.16986.3
A07	lincRNA	exon	19596574	19596675	+	Parent=PB.16986.3
A07	lincRNA	exon	19596757	19596891	+	Parent=PB.16986.3
A07	lincRNA	exon	19596969	19597262	+	Parent=PB.16986.3
A07	lincRNA	transcript	19596064	19597216	+	ID=PB.16986.4;geneID=PB.16986
A07	lincRNA	exon	19596064	19596417	+	Parent=PB.16986.4
A07	lincRNA	exon	19596510	19596675	+	Parent=PB.16986.4
A07	lincRNA	exon	19596757	19596891	+	Parent=PB.16986.4
A07	lincRNA	exon	19596969	19597216	+	Parent=PB.16986.4
A07	lincRNA	transcript	20029236	20029996	+	ID=PB.17044.2;geneID=PB.17044
A07	lincRNA	exon	20029236	20029996	+	Parent=PB.17044.2
A07	lincRNA	transcript	20029236	20030625	+	ID=PB.17044.1;geneID=PB.17044
A07	lincRNA	exon	20029236	20030625	+	Parent=PB.17044.1
A07	lincRNA	transcript	20030681	20032068	+	ID=PB.17045.1;geneID=PB.17045
A07	lincRNA	exon	20030681	20032068	+	Parent=PB.17045.1
A07	lincRNA	transcript	20825763	20826897	-	ID=PB.17143.1;geneID=PB.17143
A07	lincRNA	exon	20825763	20826897	-	Parent=PB.17143.1
A07	lincRNA	transcript	22214571	22214985	-	ID=PB.17299.7;geneID=PB.17299
A07	lincRNA	exon	22214571	22214985	-	Parent=PB.17299.7
A07	lincRNA	transcript	22652851	22655211	-	ID=PB.17337.16;geneID=PB.17337
A07	lincRNA	exon	22652851	22655211	-	Parent=PB.17337.16
A07	lincRNA	transcript	22785110	22785960	-	ID=PB.17353.1;geneID=PB.17353
A07	lincRNA	exon	22785110	22785593	-	Parent=PB.17353.1
A07	lincRNA	exon	22785676	22785960	-	Parent=PB.17353.1
A07	lincRNA	transcript	23493901	23494786	-	ID=PB.17433.1;geneID=PB.17433
A07	lincRNA	exon	23493901	23494786	-	Parent=PB.17433.1
A07	lincRNA	transcript	24467783	24468130	+	ID=PB.17554.3;geneID=PB.17554
A07	lincRNA	exon	24467783	24468130	+	Parent=PB.17554.3
A07	lincRNA	transcript	24601833	24602861	+	ID=PB.17570.1;geneID=PB.17570
A07	lincRNA	exon	24601833	24602861	+	Parent=PB.17570.1
A07	lincRNA	transcript	24702863	24703404	-	ID=PB.17583.1;geneID=PB.17583
A07	lincRNA	exon	24702863	24703404	-	Parent=PB.17583.1
A07	lincRNA	transcript	24799820	24801235	+	ID=PB.17595.14;geneID=PB.17595
A07	lincRNA	exon	24799820	24800613	+	Parent=PB.17595.14
A07	lincRNA	exon	24800931	24801235	+	Parent=PB.17595.14
A07	lincRNA	transcript	24999129	24999337	+	ID=PB.17626.2;geneID=PB.17626
A07	lincRNA	exon	24999129	24999337	+	Parent=PB.17626.2
A07	lincRNA	transcript	26111536	26112993	-	ID=PB.17767.1;geneID=PB.17767
A07	lincRNA	exon	26111536	26112993	-	Parent=PB.17767.1
A07	lincRNA	transcript	26112726	26113582	-	ID=PB.17767.2;geneID=PB.17767
A07	lincRNA	exon	26112726	26113582	-	Parent=PB.17767.2
A07	lincRNA	transcript	26631252	26631960	+	ID=PB.17846.1;geneID=PB.17846
A07	lincRNA	exon	26631252	26631317	+	Parent=PB.17846.1
A07	lincRNA	exon	26631701	26631960	+	Parent=PB.17846.1
A07	lincRNA	transcript	27070614	27072664	+	ID=PB.17906.1;geneID=PB.17906
A07	lincRNA	exon	27070614	27071730	+	Parent=PB.17906.1
A07	lincRNA	exon	27072301	27072382	+	Parent=PB.17906.1
A07	lincRNA	exon	27072479	27072664	+	Parent=PB.17906.1
A07	lincRNA	transcript	27686850	27687842	-	ID=PB.17998.1;geneID=PB.17998
A07	lincRNA	exon	27686850	27687319	-	Parent=PB.17998.1
A07	lincRNA	exon	27687534	27687842	-	Parent=PB.17998.1
A08	lincRNA	transcript	341736	342611	+	ID=PB.18161.1;geneID=PB.18161
A08	lincRNA	exon	341736	342611	+	Parent=PB.18161.1
A08	lincRNA	transcript	918893	919824	-	ID=PB.18214.1;geneID=PB.18214
A08	lincRNA	exon	918893	919824	-	Parent=PB.18214.1
A08	lincRNA	transcript	1632053	1633063	-	ID=PB.18258.2;geneID=PB.18258
A08	lincRNA	exon	1632053	1632389	-	Parent=PB.18258.2
A08	lincRNA	exon	1632461	1632579	-	Parent=PB.18258.2
A08	lincRNA	exon	1633001	1633063	-	Parent=PB.18258.2
A08	lincRNA	transcript	2785345	2786343	+	ID=PB.18327.1;geneID=PB.18327
A08	lincRNA	exon	2785345	2786343	+	Parent=PB.18327.1
A08	lincRNA	transcript	3068324	3068932	+	ID=PB.18340.1;geneID=PB.18340
A08	lincRNA	exon	3068324	3068932	+	Parent=PB.18340.1
A08	lincRNA	transcript	3393819	3394810	+	ID=PB.18355.1;geneID=PB.18355
A08	lincRNA	exon	3393819	3393989	+	Parent=PB.18355.1
A08	lincRNA	exon	3394070	3394243	+	Parent=PB.18355.1
A08	lincRNA	exon	3394331	3394810	+	Parent=PB.18355.1
A08	lincRNA	transcript	3787027	3788268	+	ID=PB.18375.1;geneID=PB.18375
A08	lincRNA	exon	3787027	3788268	+	Parent=PB.18375.1
A08	lincRNA	transcript	4233812	4234689	-	ID=PB.18392.1;geneID=PB.18392
A08	lincRNA	exon	4233812	4234689	-	Parent=PB.18392.1
A08	lincRNA	transcript	4270124	4271109	+	ID=PB.18395.1;geneID=PB.18395
A08	lincRNA	exon	4270124	4271109	+	Parent=PB.18395.1
A08	lincRNA	transcript	4620865	4627719	-	ID=PB.18411.1;geneID=PB.18411
A08	lincRNA	exon	4620865	4621268	-	Parent=PB.18411.1
A08	lincRNA	exon	4626696	4626822	-	Parent=PB.18411.1
A08	lincRNA	exon	4626901	4627719	-	Parent=PB.18411.1
A08	lincRNA	transcript	5060312	5061609	+	ID=PB.18425.1;geneID=PB.18425
A08	lincRNA	exon	5060312	5061609	+	Parent=PB.18425.1
A08	lincRNA	transcript	5191804	5192405	+	ID=PB.18429.1;geneID=PB.18429
A08	lincRNA	exon	5191804	5192076	+	Parent=PB.18429.1
A08	lincRNA	exon	5192167	5192405	+	Parent=PB.18429.1
A08	lincRNA	transcript	5555440	5557881	+	ID=PB.18444.1;geneID=PB.18444
A08	lincRNA	exon	5555440	5557881	+	Parent=PB.18444.1
A08	lincRNA	transcript	6286289	6291561	+	ID=PB.18469.1;geneID=PB.18469
A08	lincRNA	exon	6286289	6286495	+	Parent=PB.18469.1
A08	lincRNA	exon	6286603	6286667	+	Parent=PB.18469.1
A08	lincRNA	exon	6286946	6291561	+	Parent=PB.18469.1
A08	lincRNA	transcript	6949379	6951307	+	ID=PB.18480.1;geneID=PB.18480
A08	lincRNA	exon	6949379	6951307	+	Parent=PB.18480.1
A08	lincRNA	transcript	6949380	6953284	+	ID=PB.18480.2;geneID=PB.18480
A08	lincRNA	exon	6949380	6949544	+	Parent=PB.18480.2
A08	lincRNA	exon	6949626	6949768	+	Parent=PB.18480.2
A08	lincRNA	exon	6949861	6950005	+	Parent=PB.18480.2
A08	lincRNA	exon	6950115	6950222	+	Parent=PB.18480.2
A08	lincRNA	exon	6952891	6953284	+	Parent=PB.18480.2
A08	lincRNA	transcript	6949421	6951307	+	ID=PB.18480.3;geneID=PB.18480
A08	lincRNA	exon	6949421	6949517	+	Parent=PB.18480.3
A08	lincRNA	exon	6949626	6949768	+	Parent=PB.18480.3
A08	lincRNA	exon	6949846	6950005	+	Parent=PB.18480.3
A08	lincRNA	exon	6950115	6951307	+	Parent=PB.18480.3
A08	lincRNA	transcript	6950917	6952482	+	ID=PB.18480.4;geneID=PB.18480
A08	lincRNA	exon	6950917	6952482	+	Parent=PB.18480.4
A08	lincRNA	transcript	7705744	7707151	-	ID=PB.18517.1;geneID=PB.18517
A08	lincRNA	exon	7705744	7705996	-	Parent=PB.18517.1
A08	lincRNA	exon	7706083	7707151	-	Parent=PB.18517.1
A08	lincRNA	transcript	7909814	7911257	-	ID=PB.18528.1;geneID=PB.18528
A08	lincRNA	exon	7909814	7910157	-	Parent=PB.18528.1
A08	lincRNA	exon	7910243	7910297	-	Parent=PB.18528.1
A08	lincRNA	exon	7910918	7911257	-	Parent=PB.18528.1
A08	lincRNA	transcript	8097748	8098593	-	ID=PB.18539.1;geneID=PB.18539
A08	lincRNA	exon	8097748	8098593	-	Parent=PB.18539.1
A08	lincRNA	transcript	8216140	8216843	-	ID=PB.18545.1;geneID=PB.18545
A08	lincRNA	exon	8216140	8216843	-	Parent=PB.18545.1
A08	lincRNA	transcript	8507814	8508717	-	ID=PB.18565.1;geneID=PB.18565
A08	lincRNA	exon	8507814	8508717	-	Parent=PB.18565.1
A08	lincRNA	transcript	8793600	8794976	-	ID=PB.18582.1;geneID=PB.18582
A08	lincRNA	exon	8793600	8794976	-	Parent=PB.18582.1
A08	lincRNA	transcript	8819608	8820206	+	ID=PB.18586.4;geneID=PB.18586
A08	lincRNA	exon	8819608	8820206	+	Parent=PB.18586.4
A08	lincRNA	transcript	8920672	8925846	-	ID=PB.18592.1;geneID=PB.18592
A08	lincRNA	exon	8920672	8921176	-	Parent=PB.18592.1
A08	lincRNA	exon	8921269	8921440	-	Parent=PB.18592.1
A08	lincRNA	exon	8925126	8925241	-	Parent=PB.18592.1
A08	lincRNA	exon	8925641	8925846	-	Parent=PB.18592.1
A08	lincRNA	transcript	8920920	8925846	-	ID=PB.18592.2;geneID=PB.18592
A08	lincRNA	exon	8920920	8921176	-	Parent=PB.18592.2
A08	lincRNA	exon	8921269	8922807	-	Parent=PB.18592.2
A08	lincRNA	exon	8923694	8923955	-	Parent=PB.18592.2
A08	lincRNA	exon	8925126	8925254	-	Parent=PB.18592.2
A08	lincRNA	exon	8925641	8925846	-	Parent=PB.18592.2
A08	lincRNA	transcript	9006023	9007017	+	ID=PB.18598.1;geneID=PB.18598
A08	lincRNA	exon	9006023	9006346	+	Parent=PB.18598.1
A08	lincRNA	exon	9006425	9006613	+	Parent=PB.18598.1
A08	lincRNA	exon	9006692	9007017	+	Parent=PB.18598.1
A08	lincRNA	transcript	9006099	9007479	+	ID=PB.18598.2;geneID=PB.18598
A08	lincRNA	exon	9006099	9006346	+	Parent=PB.18598.2
A08	lincRNA	exon	9006425	9006613	+	Parent=PB.18598.2
A08	lincRNA	exon	9006692	9006950	+	Parent=PB.18598.2
A08	lincRNA	exon	9007031	9007479	+	Parent=PB.18598.2
A08	lincRNA	transcript	9755990	9757201	-	ID=PB.18631.1;geneID=PB.18631
A08	lincRNA	exon	9755990	9756496	-	Parent=PB.18631.1
A08	lincRNA	exon	9756569	9756620	-	Parent=PB.18631.1
A08	lincRNA	exon	9756729	9757201	-	Parent=PB.18631.1
A08	lincRNA	transcript	9756000	9757166	-	ID=PB.18631.2;geneID=PB.18631
A08	lincRNA	exon	9756000	9756496	-	Parent=PB.18631.2
A08	lincRNA	exon	9756569	9756620	-	Parent=PB.18631.2
A08	lincRNA	exon	9756729	9756937	-	Parent=PB.18631.2
A08	lincRNA	exon	9757071	9757166	-	Parent=PB.18631.2
A08	lincRNA	transcript	10010470	10011209	-	ID=PB.18650.1;geneID=PB.18650
A08	lincRNA	exon	10010470	10010729	-	Parent=PB.18650.1
A08	lincRNA	exon	10010953	10011209	-	Parent=PB.18650.1
A08	lincRNA	transcript	10010484	10011237	-	ID=PB.18650.2;geneID=PB.18650
A08	lincRNA	exon	10010484	10010729	-	Parent=PB.18650.2
A08	lincRNA	exon	10010820	10010878	-	Parent=PB.18650.2
A08	lincRNA	exon	10010953	10011237	-	Parent=PB.18650.2
A08	lincRNA	transcript	10066233	10069542	+	ID=PB.18656.1;geneID=PB.18656
A08	lincRNA	exon	10066233	10066377	+	Parent=PB.18656.1
A08	lincRNA	exon	10066749	10067282	+	Parent=PB.18656.1
A08	lincRNA	exon	10067369	10067438	+	Parent=PB.18656.1
A08	lincRNA	exon	10069341	10069542	+	Parent=PB.18656.1
A08	lincRNA	transcript	10066260	10067574	+	ID=PB.18656.2;geneID=PB.18656
A08	lincRNA	exon	10066260	10066377	+	Parent=PB.18656.2
A08	lincRNA	exon	10066749	10067282	+	Parent=PB.18656.2
A08	lincRNA	exon	10067369	10067574	+	Parent=PB.18656.2
A08	lincRNA	transcript	10066267	10067618	+	ID=PB.18656.3;geneID=PB.18656
A08	lincRNA	exon	10066267	10067282	+	Parent=PB.18656.3
A08	lincRNA	exon	10067369	10067618	+	Parent=PB.18656.3
A08	lincRNA	transcript	10078735	10084189	+	ID=PB.18657.1;geneID=PB.18657
A08	lincRNA	exon	10078735	10084189	+	Parent=PB.18657.1
A08	lincRNA	transcript	10475301	10476407	+	ID=PB.18684.1;geneID=PB.18684
A08	lincRNA	exon	10475301	10475803	+	Parent=PB.18684.1
A08	lincRNA	exon	10475896	10476407	+	Parent=PB.18684.1
A08	lincRNA	transcript	11103612	11104762	-	ID=PB.18731.1;geneID=PB.18731
A08	lincRNA	exon	11103612	11104762	-	Parent=PB.18731.1
A08	lincRNA	transcript	11106992	11109461	+	ID=PB.18732.1;geneID=PB.18732
A08	lincRNA	exon	11106992	11109461	+	Parent=PB.18732.1
A08	lincRNA	transcript	11187985	11188855	+	ID=PB.18735.1;geneID=PB.18735
A08	lincRNA	exon	11187985	11188855	+	Parent=PB.18735.1
A08	lincRNA	transcript	11531856	11533258	-	ID=PB.18759.6;geneID=PB.18759
A08	lincRNA	exon	11531856	11533258	-	Parent=PB.18759.6
A08	lincRNA	transcript	11769636	11770098	-	ID=PB.18776.1;geneID=PB.18776
A08	lincRNA	exon	11769636	11769850	-	Parent=PB.18776.1
A08	lincRNA	exon	11769968	11770098	-	Parent=PB.18776.1
A08	lincRNA	transcript	12475905	12478839	-	ID=PB.18826.3;geneID=PB.18826
A08	lincRNA	exon	12475905	12478241	-	Parent=PB.18826.3
A08	lincRNA	exon	12478720	12478839	-	Parent=PB.18826.3
A08	lincRNA	transcript	12475905	12478849	-	ID=PB.18826.4;geneID=PB.18826
A08	lincRNA	exon	12475905	12478849	-	Parent=PB.18826.4
A08	lincRNA	transcript	12679744	12680684	-	ID=PB.18840.1;geneID=PB.18840
A08	lincRNA	exon	12679744	12680684	-	Parent=PB.18840.1
A08	lincRNA	transcript	13420085	13420452	-	ID=PB.18907.5;geneID=PB.18907
A08	lincRNA	exon	13420085	13420452	-	Parent=PB.18907.5
A08	lincRNA	transcript	13618375	13618877	+	ID=PB.18923.2;geneID=PB.18923
A08	lincRNA	exon	13618375	13618877	+	Parent=PB.18923.2
A08	lincRNA	transcript	13981888	13982859	+	ID=PB.18951.1;geneID=PB.18951
A08	lincRNA	exon	13981888	13982859	+	Parent=PB.18951.1
A08	lincRNA	transcript	13982052	13983764	+	ID=PB.18951.2;geneID=PB.18951
A08	lincRNA	exon	13982052	13983764	+	Parent=PB.18951.2
A08	lincRNA	transcript	14459162	14459792	-	ID=PB.18999.1;geneID=PB.18999
A08	lincRNA	exon	14459162	14459792	-	Parent=PB.18999.1
[truncated: 2,160 more rows]
